# Supplementary material for: A rare IL33 loss-of-function mutation reduces blood eosinophil counts and protects from asthma
Source: PLoS Genet. 2017 Mar 8;13(3):e1006659. doi: 10.1371/journal.pgen.1006659 (PMC5362243; doi:10.1371/journal.pgen.1006659)
Supplement: S18 Table — Shown are results with P<0.05. (XLSX) [file pgen.1006659.s024.xlsx]

## Sheet: IL33_locus
S18 Table: Associations of sequence variants in a 800kb region centered on IL33 (chr9:5.8-6.6Mb (hg38) with eosinophil counts in 103,104 Icelanders. Shown are results with P<0.05.
Column descriptions: Amin: Minor allele; Amaj: major allele; MAF: minor allele frequency as percentage; Info: imputation information; coding_gene, coding_effect and coding_change correspond to gene symbol, consequence of mutation and HGVSp annotation, respectively (based on Ensembl' s Variant Effect Predictor (VEP)).
marker	Chrom	Pos [hg38]	Amin	Amaj	MAF [%]	Info	coding_gene	coding_effect	coding_change	P-value	Effect with respect to Amin [SD]
rs16923523	chr9	5800803	G	A	2.111	0.999991	ERMP1	intron_variant	-	0.02	0.033
rs533661807	chr9	5800844	A	G	0.585	0.995654	ERMP1	intron_variant	-	0.0091	0.069
rs188974638	chr9	5801812	A	C	0.225	0.995872	ERMP1	intron_variant	-	0.038	-0.091
chr9:5803034:0:0	chr9	5803034	!AAAACAAAC	AAAACAAAC	31.189	0.999883	-	-	-	0.019	0.01
rs143822704	chr9	5803034	AAAAC	!AAAAC	31.189	0.999883	ERMP1	intron_variant	-	0.019	0.01
rs8181183	chr9	5803221	G	A	31.165	0.999995	ERMP1	intron_variant	-	0.021	0.01
rs2797513	chr9	5803864	C	T	31.192	0.999991	ERMP1	intron_variant	-	0.02	0.01
rs34775274	chr9	5804088	C	A	3.95	0.999874	ERMP1	intron_variant	-	0.018	0.025
rs1014006	chr9	5804276	A	G	31.167	0.999932	ERMP1	intron_variant	-	0.021	0.01
rs113483757	chr9	5804509	A	C	0.219	0.999734	ERMP1	intron_variant	-	0.042	0.089
rs760181980	chr9	5804748	G	A	0.252	0.99783	ERMP1	intron_variant	-	0.013	-0.106
rs10975289	chr9	5805001	G	A	36.068	0.999885	ERMP1	intron_variant	-	0.017	0.01
rs761648017	chr9	5806504	G	T	0.013	0.968653	ERMP1	intron_variant	-	0.01	0.473
rs117980606	chr9	5806889	A	G	2.616	0.998429	ERMP1	intron_variant	-	0.029	0.028
rs143598257	chr9	5807544	A	G	2.049	0.999957	ERMP1	intron_variant	-	0.0082	0.038
rs10975291	chr9	5807760	C	A	35.366	0.999858	ERMP1	intron_variant	-	0.034	0.009
rs12345100	chr9	5807977	C	T	1.509	0.999728	ERMP1	intron_variant	-	0.012	0.042
rs10975292	chr9	5807994	T	A	37.974	0.999701	ERMP1	intron_variant	-	0.014	0.01
rs10975293	chr9	5808379	G	A	37.945	0.999797	ERMP1	intron_variant	-	0.012	0.011
rs10815284	chr9	5808565	C	T	36.211	0.99985	ERMP1	intron_variant	-	0.035	0.009
chr9:5809008:0:0	chr9	5809008	!A	A	37.972	0.999801	-	-	-	0.011	0.011
rs1776009	chr9	5809008	G	!G	37.97	0.99976	ERMP1	intron_variant	-	0.011	0.011
rs3895306	chr9	5809150	T	C	37.888	0.999777	ERMP1	intron_variant	-	0.013	0.011
rs186641707	chr9	5809380	G	A	0.079	0.994914	ERMP1	intron_variant	-	0.04	0.145
rs185481187	chr9	5810387	C	A	0.036	0.984471	ERMP1	intron_variant	-	0.015	-0.27
rs10491559	chr9	5811631	C	T	36.813	0.999539	ERMP1	intron_variant	-	0.047	0.008
rs1260129	chr9	5811733	C	T	40.797	0.999491	ERMP1	intron_variant	-	0.0036	0.012
rs2296057	chr9	5812355	A	C	40.759	0.99951	ERMP1	intron_variant	-	0.0039	0.012
rs2296058	chr9	5812562	G	T	36.816	0.999563	ERMP1	intron_variant	-	0.046	0.008
rs144211831,rs75045912	chr9	5812754	TAGTG	T	3.956	0.999465	ERMP1	intron_variant	-	0.016	0.025
rs35748220,rs397716042	chr9	5813077	AT	A	36.811	0.999502	ERMP1	intron_variant	-	0.046	0.008
rs10975298	chr9	5813692	C	T	36.82	0.999605	ERMP1	intron_variant	-	0.047	0.008
rs1260131	chr9	5813743	C	T	40.802	0.999513	ERMP1	intron_variant	-	0.0034	0.012
rs62558098	chr9	5813844	C	T	3.581	0.968561	ERMP1	intron_variant	-	0.0057	0.031
chr9:5813881:0	chr9	5813881	C	T	0.243	0.934817	ERMP1	intron_variant	-	0.017	0.102
rs10815285	chr9	5814424	G	T	36.983	0.999579	ERMP1	intron_variant	-	0.045	0.009
rs972601	chr9	5815352	C	A	36.282	0.99987	ERMP1	intron_variant	-	0.044	0.009
rs972602	chr9	5815358	G	A	36.301	0.999863	ERMP1	intron_variant	-	0.047	0.008
rs972603	chr9	5815647	C	T	36.999	0.999884	ERMP1	intron_variant	-	0.046	0.008
rs7862452	chr9	5815965	A	G	36.274	0.999887	ERMP1	intron_variant	-	0.043	0.009
rs7866305	chr9	5816033	A	C	36.269	0.999887	ERMP1	intron_variant	-	0.044	0.009
rs7865802	chr9	5816355	C	G	36.283	0.999863	ERMP1	intron_variant	-	0.043	0.009
rs72693791	chr9	5816825	A	G	9.746	0.998612	ERMP1	intron_variant	-	1.8e-05	0.03
rs56023985	chr9	5817338	T	C	36.28	0.999825	ERMP1	intron_variant	-	0.045	0.009
rs35484290	chr9	5817653	G	T	38.753	0.999858	ERMP1	intron_variant	-	0.019	0.01
rs10758707	chr9	5819217	A	G	39.143	0.999902	ERMP1	intron_variant	-	0.0046	0.012
rs12347208	chr9	5819634	C	T	1.508	0.999598	ERMP1	intron_variant	-	0.011	0.043
rs778947150	chr9	5820047	A	C	0.33	0.969895	ERMP1	intron_variant	-	0.024	0.083
rs10975302	chr9	5820306	G	A	36.53	0.999965	ERMP1	intron_variant	-	0.033	0.009
rs7861988	chr9	5820878	C	T	37.062	0.999978	ERMP1	intron_variant	-	0.047	0.008
rs7019784	chr9	5820929	A	T	39.509	0.999929	ERMP1	intron_variant	-	0.021	0.01
rs62558101	chr9	5821376	C	T	3.955	0.9994	ERMP1	intron_variant	-	0.016	0.025
rs35472816	chr9	5821896	C	T	3.955	0.999271	ERMP1	intron_variant	-	0.016	0.025
rs1573119	chr9	5822475	T	A	38.927	0.999906	ERMP1	intron_variant	-	0.015	0.01
rs10815286	chr9	5822801	G	A	37.764	0.999332	ERMP1	intron_variant	-	0.0025	0.013
rs117678868	chr9	5823142	G	A	0.517	0.999242	ERMP1	intron_variant	-	0.019	-0.067
rs7046500	chr9	5823725	A	G	35.724	0.999943	ERMP1	intron_variant	-	0.018	0.01
rs3824445	chr9	5824205	C	T	39.051	0.999818	ERMP1	intron_variant	-	0.0085	0.011
rs559803103	chr9	5824541	G	T	0.586	0.99572	ERMP1	intron_variant	-	0.0092	0.069
rs151108281	chr9	5824560	A	G	35.881	0.999839	ERMP1	intron_variant	-	0.018	0.01
rs2275777	chr9	5824954	C	A	36.473	0.999871	ERMP1	intron_variant	-	0.0085	0.011
rs10975303	chr9	5825768	A	G	38.814	0.999718	ERMP1	intron_variant	-	0.0018	0.013
rs7028010	chr9	5826112	A	G	35.912	0.999897	ERMP1	intron_variant	-	0.021	0.01
chr9:5826841:0	chr9	5826841	A	G	0.013	0.96895	ERMP1	intron_variant	-	0.01	0.473
rs764185478	chr9	5827833	T	C	0.079	0.991544	ERMP1	intron_variant	-	0.031	0.152
rs767713688	chr9	5827998	C	A	0.03	0.985834	ERMP1	intron_variant	-	0.014	0.275
rs4612399	chr9	5828015	G	C	39.176	0.999738	ERMP1	intron_variant	-	0.0084	0.011
rs756568317	chr9	5828016	A	G	0.253	0.997171	ERMP1	intron_variant	-	0.013	-0.106
rs7023069	chr9	5828435	C	A	36.732	0.999796	ERMP1	intron_variant	-	0.018	0.01
rs10975304	chr9	5828797	C	T	37.255	0.999791	ERMP1	intron_variant	-	0.036	0.009
rs66708009	chr9	5830160	G	A	37.263	0.999747	ERMP1	intron_variant	-	0.035	0.009
rs17571216	chr9	5830317	C	T	37.267	0.999722	ERMP1	intron_variant	-	0.036	0.009
rs7027242	chr9	5831506	A	G	36.7	0.999614	ERMP1	intron_variant	-	0.033	0.009
rs10975308	chr9	5832158	C	G	36.668	0.999679	ERMP1	intron_variant	-	0.031	0.009
rs74606334	chr9	5832439	C	G	8.05	0.999175	ERMP1	intron_variant	-	0.017	0.018
rs1131727	chr9	5832728	C	G	36.553	0.999091	ERMP1	synonymous_variant	NM_024896.2:c.300C>G(p.%3D)	0.029	0.009
rs13283149	chr9	5832928	C	G	1.324	0.983925	ERMP1	missense_variant	NP_079172.2:p.Arg34Gly	0.033	-0.038
chr9:5833080:0:0	chr9	5833080	!C	C	7.839	0.987599	-	-	-	0.0084	-0.02
chr9:5833080:0:1	chr9	5833080	CCGCCGCCGA	!CCGCCGCCGA	7.631	0.987212	ERMP1	5_prime_UTR_variant	-	0.0092	-0.02
rs530562198	chr9	5833087	A	C	1.438	0.988264	ERMP1	upstream_gene_variant	-	0.021	0.039
rs10975309	chr9	5833337	A	G	36.64	0.999684	ERMP1	upstream_gene_variant	-	0.026	0.009
chr9:5834977:0:0	chr9	5834977	ATGTGTGTG	!ATGTGTGTG	31.018	0.895742	-	-	-	0.043	-0.01
chr9:5835350:0:0	chr9	5835350	!A	A	33.461	0.997663	-	-	-	0.028	0.01
rs146674564,rs57732063	chr9	5835350	ACGCGCG	!ACGCGCG	33.439	0.997373	ERMP1	upstream_gene_variant	-	0.029	0.009
rs774758226	chr9	5836706	A	C	0.079	0.995223	ERMP1	upstream_gene_variant	-	0.039	0.146
rs4742123	chr9	5838079	C	T	37.445	0.999229	ERMP1	upstream_gene_variant	-	0.015	0.01
rs397952506,rs59171582	chr9	5838530	CAAA	!CAAA	35.807	0.958015	-	intergenic_variant	-	0.047	0.009
rs10815289	chr9	5838589	C	T	37.439	0.997991	-	intergenic_variant	-	0.014	0.01
chr9:5838803:0:3	chr9	5838803	CAA	!CAA	0.045	0.820678	-	intergenic_variant	-	0.012	-0.28
rs150766220	chr9	5840184	C	G	0.797	0.987665	-	intergenic_variant	-	0.00062	0.08
rs12379291	chr9	5840749	G	C	45.227	0.994417	-	intergenic_variant	-	0.00046	0.014
rs73389481	chr9	5840819	T	G	8.559	0.995696	-	intergenic_variant	-	0.011	0.019
rs61390330	chr9	5841082	C	G	10.964	0.9975	-	intergenic_variant	-	0.0099	0.017
rs7047575	chr9	5841438	G	A	48.24	0.998219	-	intergenic_variant	-	9e-07	0.02
rs10815290	chr9	5841963	A	G	11.534	0.998075	-	intergenic_variant	-	0.0042	0.018
rs10975314	chr9	5841973	C	T	11.534	0.998075	-	intergenic_variant	-	0.0042	0.018
rs10758708	chr9	5842176	A	C	11.682	0.998058	-	intergenic_variant	-	0.0034	0.019
chr9:5842434:0:0	chr9	5842434	CAAAA	!CAAAA	48.515	0.899665	-	-	-	3.7e-05	0.018
rs374444074,rs57411750	chr9	5842434	!CAAA	CAAA	49.367	0.893746	-	intergenic_variant	-	4.8e-05	0.018
chr9:5842450:0:0	chr9	5842450	!AGAAAG	AGAAAG	14.794	0.87359	-	-	-	0.0014	0.02
rs7037991	chr9	5842450	GGAAAG	!GGAAAG	9.455	0.93898	-	intergenic_variant	-	0.01	0.019
chr9:5842451:0:0	chr9	5842451	!G	G	35.698	0.883452	-	-	-	0.00062	0.016
rs7021181	chr9	5842451	A	!A	35.497	0.88174	-	intergenic_variant	-	0.00074	0.015
rs768413965	chr9	5843539	T	G	0.241	0.997479	-	intergenic_variant	-	0.013	-0.105
rs4075225	chr9	5843615	C	G	1.582	0.999393	-	intergenic_variant	-	0.017	0.039
rs747736301	chr9	5843646	A	G	0.052	0.974834	-	intergenic_variant	-	0.038	0.187
rs12377641	chr9	5843795	A	G	10.631	0.998509	-	intergenic_variant	-	0.016	0.016
rs12343821	chr9	5844217	A	G	39.329	0.999792	-	intergenic_variant	-	0.00044	0.015
rs7019186	chr9	5844442	T	G	39.875	0.99968	-	intergenic_variant	-	0.0013	0.013
rs188037058	chr9	5844629	C	T	0.718	0.999418	-	intergenic_variant	-	0.0045	0.068
rs10815291	chr9	5844824	C	A	40.085	0.999558	-	intergenic_variant	-	0.00087	0.014
rs10758710	chr9	5845105	T	C	40.536	0.999611	-	intergenic_variant	-	0.00087	0.014
rs146732430,rs149777884	chr9	5845152	TTTTG	T	41.457	0.957511	-	intergenic_variant	-	0.0027	0.013
rs10118298	chr9	5845546	T	C	39.882	0.999626	-	intergenic_variant	-	0.0012	0.014
rs4609246	chr9	5846188	G	C	40.377	0.999509	-	intergenic_variant	-	0.0014	0.013
rs78510889	chr9	5846408	T	C	1.601	0.999353	-	intergenic_variant	-	0.024	0.036
rs184753108	chr9	5847073	C	A	0.227	0.990205	-	intergenic_variant	-	0.033	-0.093
rs3929920	chr9	5847251	T	A	37.901	0.999552	-	intergenic_variant	-	0.00094	0.014
rs10815292	chr9	5847257	G	A	40.203	0.999586	-	intergenic_variant	-	0.00038	0.015
rs35598997	chr9	5847602	C	T	49.297	0.999354	-	intergenic_variant	-	9.9e-06	0.018
rs188452174	chr9	5847755	G	C	38.547	0.998969	-	intergenic_variant	-	0.003	0.012
rs74689644	chr9	5847757	C	T	38.546	0.998977	-	intergenic_variant	-	0.003	0.012
rs79766982	chr9	5847758	A	G	38.544	0.998981	-	intergenic_variant	-	0.003	0.012
rs56016904	chr9	5847764	G	A	38.566	0.999109	-	intergenic_variant	-	0.0032	0.012
rs10975317	chr9	5849006	G	T	9.173	0.998848	-	intergenic_variant	-	0.033	0.015
chr9:5849012:0:0	chr9	5849012	!TTATTTA	TTATTTA	1.691	0.996576	-	-	-	0.007	0.042
rs75088241	chr9	5849012	ATATTTA	!ATATTTA	1.685	0.996706	-	intergenic_variant	-	0.0073	0.042
chr9:5850118:0:0	chr9	5850118	C	!C	31	0.999699	-	-	-	0.023	0.01
rs4501637	chr9	5850118	!G	G	30.999	0.999699	-	intergenic_variant	-	0.023	0.01
rs4289865	chr9	5850834	T	C	36.491	0.999635	-	intergenic_variant	-	0.0068	0.012
rs113041055	chr9	5851178	C	T	1.581	0.999562	-	intergenic_variant	-	0.018	0.039
rs10733516	chr9	5851454	G	T	35.114	0.999733	-	intergenic_variant	-	0.024	0.01
rs78282772	chr9	5851892	A	G	1.568	0.999573	-	intergenic_variant	-	0.024	0.037
chr9:5852659:0:0	chr9	5852659	!TAAA	TAAA	18.495	0.812734	-	-	-	0.00093	0.019
rs35545449	chr9	5852659	TAA	!TAA	17.59	0.816214	-	intergenic_variant	-	0.0021	0.018
rs34422907	chr9	5853096	T	C	35.685	0.99946	-	intergenic_variant	-	0.041	0.009
rs766350247	chr9	5854066	GATA	G	0.153	0.973332	-	intergenic_variant	-	0.0052	-0.149
rs9299022	chr9	5854323	A	G	35.898	0.999871	-	intergenic_variant	-	0.0073	0.011
rs72697338	chr9	5855648	A	T	1.652	0.994289	-	intergenic_variant	-	0.0047	0.046
rs79572458	chr9	5856099	A	G	0.871	0.997155	-	intergenic_variant	-	0.041	-0.046
rs757543317	chr9	5856274	A	G	0.514	0.994919	-	intergenic_variant	-	0.004	0.082
rs7872357	chr9	5856659	A	G	35.727	0.999564	-	intergenic_variant	-	0.012	0.011
rs75677994	chr9	5856757	C	G	1.568	0.999565	-	intergenic_variant	-	0.024	0.037
rs9969808	chr9	5856833	A	G	35.715	0.99951	-	intergenic_variant	-	0.012	0.011
rs6477006	chr9	5857696	C	A	36.35	0.999625	-	intergenic_variant	-	0.014	0.01
rs6477007	chr9	5857998	G	A	36.232	0.998778	-	intergenic_variant	-	0.014	0.011
rs113591598,rs376844796	chr9	5858244	A	AATG	1.592	0.999522	-	intergenic_variant	-	0.034	0.034
rs77446092	chr9	5858301	G	T	1.592	0.999596	-	intergenic_variant	-	0.034	0.034
rs111829766	chr9	5858335	A	G	1.592	0.999597	-	intergenic_variant	-	0.034	0.034
rs112587555	chr9	5858383	T	C	1.592	0.999598	-	intergenic_variant	-	0.034	0.034
chr9:5858405:0	chr9	5858405	G	A	0.039	0.965341	-	intergenic_variant	-	0.047	-0.203
rs7037314	chr9	5858665	G	T	36.262	0.999704	-	intergenic_variant	-	0.013	0.011
rs767659820	chr9	5858774	T	A	0.01	0.85362	-	intergenic_variant	-	0.00039	-0.877
rs750264443	chr9	5859269	TGG	T	36.247	0.999689	-	intergenic_variant	-	0.014	0.011
rs368728199	chr9	5859273	A	ATTTCTGTG	36.246	0.999701	-	intergenic_variant	-	0.014	0.011
rs55964692	chr9	5859275	A	ATTAT	36.247	0.999668	-	intergenic_variant	-	0.014	0.011
rs12005923	chr9	5859338	A	C	36.247	0.999707	-	intergenic_variant	-	0.014	0.011
rs10732361	chr9	5859406	C	T	36.261	0.999676	-	intergenic_variant	-	0.012	0.011
rs7041526	chr9	5859564	A	G	35.881	0.999704	-	intergenic_variant	-	0.0089	0.011
rs10732197	chr9	5859774	C	T	36.258	0.99969	-	intergenic_variant	-	0.013	0.011
rs7041923	chr9	5859800	A	G	28.217	0.999753	-	intergenic_variant	-	0.049	0.009
rs10758711	chr9	5860055	T	A	35.918	0.999721	-	intergenic_variant	-	0.0076	0.011
chr9:5860612:0:0	chr9	5860612	!ATT	ATT	36.259	0.945271	-	-	-	0.034	0.009
rs35003433	chr9	5860612	ATTT	!ATTT	35.121	0.951242	-	intergenic_variant	-	0.037	0.009
chr9:5860634:0:0	chr9	5860634	T	!T	36.376	0.998399	-	-	-	0.01	0.011
rs139961611	chr9	5860634	!TG	TG	36.384	0.998374	-	intergenic_variant	-	0.01	0.011
rs35658095	chr9	5860635	!G	G	35.776	0.99813	-	intergenic_variant	-	0.007	0.012
chr9:5860635:0:0	chr9	5860635	C	!C	35.52	0.998004	-	-	-	0.011	0.011
rs7851958	chr9	5860763	C	T	35.837	0.999645	-	intergenic_variant	-	0.0076	0.011
rs4595177	chr9	5860882	A	T	35.816	0.999614	-	intergenic_variant	-	0.0084	0.011
rs4742127	chr9	5860957	C	G	30.4	0.999667	-	intergenic_variant	-	0.028	0.01
rs776034660	chr9	5861166	A	AGG	0.988	0.944215	-	intergenic_variant	-	0.0033	0.062
chr9:5861170:0:5	chr9	5861170	GGTGTGTGTGTGTGT	!GGTGTGTGTGTGTGT	3.886	0.952104	-	intergenic_variant	-	0.018	0.026
chr9:5861170:0:6	chr9	5861170	GGTGTGTGTGTGTGTGT	!GGTGTGTGTGTGTGTGT	7.442	0.890937	-	intergenic_variant	-	0.05	-0.016
rs7026616	chr9	5861195	A	!A	1.082	0.94359	-	intergenic_variant	-	0.033	0.043
chr9:5861218:0	chr9	5861218	TGC	T	0.019	0.853497	-	intergenic_variant	-	0.00066	-0.599
rs34578556,rs398113177,rs550194960	chr9	5861253	G	GA	36.412	0.999133	-	intergenic_variant	-	0.008	0.011
rs144100989	chr9	5861414	GT	G	0.776	0.996512	-	intergenic_variant	-	0.034	-0.049
rs6477009	chr9	5861964	C	T	35.71	0.999621	-	intergenic_variant	-	0.013	0.011
rs184915017	chr9	5862035	T	G	0.25	0.995195	-	intergenic_variant	-	0.0023	0.122
rs10758712	chr9	5864276	G	T	36.839	0.999508	-	intergenic_variant	-	0.0061	0.012
rs78813615	chr9	5864398	T	C	1.614	0.999095	-	intergenic_variant	-	0.049	0.032
rs16923578	chr9	5864734	C	T	1.614	0.999067	-	intergenic_variant	-	0.049	0.032
rs6477011	chr9	5864975	T	C	31.182	0.999496	-	intergenic_variant	-	0.031	0.01
rs1418742	chr9	5864988	C	T	7.04	0.999502	-	intergenic_variant	-	0.043	0.016
rs1418741	chr9	5865131	A	G	36.57	0.999358	-	intergenic_variant	-	0.019	0.01
rs398068416,rs58367366	chr9	5865511	!AAAT	AAAT	35.26	0.963294	-	intergenic_variant	-	0.0082	0.012
rs61574378,rs763188125	chr9	5865511	AAATAAT	!AAATAAT	33.099	0.962678	-	intergenic_variant	-	0.025	0.01
chr9:5865516:0	chr9	5865516	A	AT	0.651	0.98088	-	intergenic_variant	-	0.039	0.052
chr9:5865519:0	chr9	5865519	A	AT	0.55	0.971253	-	intergenic_variant	-	0.044	0.056
rs2153927	chr9	5865596	G	A	37.456	0.999333	-	intergenic_variant	-	0.0077	0.011
rs66632892	chr9	5866925	A	G	29.306	0.999452	-	intergenic_variant	-	0.04	0.009
rs2066415	chr9	5867061	T	C	39.315	0.998915	-	intergenic_variant	-	0.0097	0.011
rs2066414	chr9	5867119	T	C	34.697	0.995648	-	intergenic_variant	-	0.022	-0.01
rs2066413	chr9	5867140	A	G	36.454	0.99874	-	intergenic_variant	-	0.0099	0.011
rs7027341	chr9	5868289	T	C	33.851	0.99854	-	intergenic_variant	-	0.029	0.009
rs4740826	chr9	5870703	C	T	12.364	0.999756	-	intergenic_variant	-	0.047	0.012
rs760637050	chr9	5871040	C	T	0.014	0.980915	-	intergenic_variant	-	0.03	-0.349
rs7033205	chr9	5871182	A	G	11.97	0.998928	-	intergenic_variant	-	0.046	0.013
rs111886774,rs34280962	chr9	5871443	!CAA	CAA	12.168	0.941954	-	intergenic_variant	-	0.039	0.013
rs4740827	chr9	5871721	G	T	10.137	0.99984	-	intergenic_variant	-	0.036	0.014
rs10815296	chr9	5872795	G	A	10.124	0.999978	-	intergenic_variant	-	0.031	0.015
chr9:5872848:0:1	chr9	5872848	T	!T	0.165	0.946387	-	intergenic_variant	-	0.012	-0.139
chr9:5872848:0:0	chr9	5872848	!TA	TA	0.165	0.945889	-	-	-	0.012	-0.139
rs10758713	chr9	5872949	A	G	9.735	0.99996	-	intergenic_variant	-	0.03	0.015
rs10815297	chr9	5872999	G	A	10.125	0.999968	-	intergenic_variant	-	0.032	0.015
rs10815298	chr9	5873024	C	G	12.352	0.999967	-	intergenic_variant	-	0.042	0.013
rs757342610	chr9	5873296	A	C	0.018	0.999114	-	intergenic_variant	-	0.016	0.368
rs35329635	chr9	5875016	GA	G	37.415	0.998226	-	intergenic_variant	-	0.013	0.011
rs10739078	chr9	5875294	C	A	37.415	0.998179	-	intergenic_variant	-	0.013	0.011
rs6477016	chr9	5875690	C	A	10.104	0.999523	-	intergenic_variant	-	0.04	0.014
rs746652707	chr9	5875700	C	T	0.013	0.962695	-	intergenic_variant	-	0.02	0.505
rs7028174	chr9	5876790	!C	C	14.193	0.998957	-	intergenic_variant	-	0.04	0.012
chr9:5876790:0:0	chr9	5876790	T	!T	14.192	0.998993	-	-	-	0.04	0.012
rs10815299	chr9	5878636	G	T	12.81	0.999372	-	intergenic_variant	-	0.047	0.012
chr9:5880472:0	chr9	5880472	T	C	0.019	0.959411	-	intergenic_variant	-	0.007	-0.382
rs10758715	chr9	5882401	T	C	45.637	0.999349	-	intergenic_variant	-	0.036	0.009
rs769139232	chr9	5884296	C	A	0.025	0.881394	-	intergenic_variant	-	0.049	0.295
rs144084187	chr9	5886727	C	T	0.654	0.991868	MLANA	upstream_gene_variant	-	0.04	-0.053
rs138441517	chr9	5891821	T	C	0.968	0.99624	MLANA	intron_variant	-	0.0091	-0.055
rs117685531	chr9	5896223	T	C	5.307	0.991949	MLANA	intron_variant	-	0.038	-0.019
rs10815303	chr9	5901100	T	C	11.924	0.999666	MLANA	intron_variant	-	0.016	0.015
chr9:5902668:0:0	chr9	5902668	!CTT	CTT	12.376	0.80159	-	-	-	0.0059	-0.019
rs142620647	chr9	5903101	G	GTGT	5.77	0.996226	MLANA	intron_variant	-	0.011	0.022
rs117149936	chr9	5904604	T	C	2.617	0.988663	MLANA	intron_variant	-	1.9e-05	-0.055
rs781579200	chr9	5905043	A	G	0.229	0.985708	MLANA	intron_variant	-	0.0021	0.13
rs13291685	chr9	5905519	G	T	18.86	0.998438	MLANA	intron_variant	-	0.0051	0.015
chr9:5906186:0:0	chr9	5906186	!TAA	TAA	20.142	0.932905	-	-	-	0.011	0.013
rs34203799,rs397782125,rs575632050	chr9	5906186	TAAA	!TAAA	17.229	0.972295	MLANA	intron_variant	-	0.012	0.014
chr9:5906329:0:0	chr9	5906329	CAAA	!CAAA	24.952	0.962319	-	-	-	0.024	0.011
rs140690425	chr9	5906329	!CAA	CAA	25.499	0.956094	MLANA	intron_variant	-	0.024	0.011
rs10815304	chr9	5908217	C	T	17.691	0.999461	MLANA	intron_variant	-	0.038	0.011
rs144676130	chr9	5909076	T	C	0.036	0.99021	MLANA	3_prime_UTR_variant	-	0.014	-0.275
rs1056796	chr9	5909152	T	G	23.152	0.999271	MLANA	3_prime_UTR_variant	-	0.0054	0.013
rs1056798	chr9	5909259	T	C	23.135	0.999334	MLANA	3_prime_UTR_variant	-	0.0038	0.014
rs41281751	chr9	5909403	T	C	1.836	0.998207	MLANA	3_prime_UTR_variant	-	0.0077	0.04
chr9:5911405:0:1	chr9	5911405	TTT	!TTT	0.8	0.872142	MLANA	downstream_gene_variant	-	0.0089	0.063
rs748963987	chr9	5911452	G	A	0.087	0.92079	MLANA	downstream_gene_variant	-	0.0018	-0.24
rs7874301	chr9	5911506	C	G	23.239	0.999531	MLANA	downstream_gene_variant	-	0.0033	0.014
rs146977143	chr9	5911599	G	T	0.087	0.984785	MLANA	downstream_gene_variant	-	0.039	0.138
rs201641671	chr9	5911692	G	GC	1.325	0.997886	MLANA	downstream_gene_variant	-	0.018	0.042
rs2275775	chr9	5913432	G	A	17.538	0.999986	MLANA	downstream_gene_variant	-	0.038	0.011
rs3818973	chr9	5913613	T	G	18.278	0.999952	MLANA	downstream_gene_variant	-	0.014	0.013
rs10758719	chr9	5913668	G	A	17.536	0.999992	MLANA	downstream_gene_variant	-	0.038	0.011
rs78571901	chr9	5914410	T	G	16.497	0.978692	KIAA2026,MLANA	downstream_gene_variant	-	0.036	0.012
rs10815305	chr9	5914564	C	T	17.547	0.99991	KIAA2026,MLANA	downstream_gene_variant	-	0.038	0.011
rs10815306	chr9	5914727	A	C	17.52	0.999995	KIAA2026,MLANA	downstream_gene_variant	-	0.036	0.011
rs10758720	chr9	5916037	C	T	23.047	0.999732	KIAA2026	downstream_gene_variant	-	0.012	0.012
rs148622434,rs397944367,rs57704779	chr9	5916519	ATG	A	16.441	0.994927	KIAA2026	downstream_gene_variant	-	0.046	0.011
chr9:5916572:0:0	chr9	5916572	!T	T	15.586	0.977473	-	-	-	0.019	0.013
rs59483758	chr9	5916572	TAAAACATATATA	!TAAAACATATATA	15.184	0.977884	KIAA2026	downstream_gene_variant	-	0.026	0.013
rs10815308	chr9	5917650	C	G	16.608	0.999875	KIAA2026	downstream_gene_variant	-	0.047	0.011
rs10815309	chr9	5917799	A	G	16.592	0.999828	KIAA2026	downstream_gene_variant	-	0.043	0.011
rs2381343	chr9	5918096	C	G	22.064	0.999883	KIAA2026	downstream_gene_variant	-	0.0054	0.014
rs150963096	chr9	5918925	A	C	0.538	0.991858	KIAA2026	downstream_gene_variant	-	0.047	-0.055
rs200141645	chr9	5919929	C	T	0.211	0.990447	KIAA2026	missense_variant	NP_001017969.2:p.Ile2023Val	0.022	0.103
rs17579502	chr9	5920886	A	G	1.699	0.999946	KIAA2026	missense_variant	NP_001017969.2:p.Leu1704Phe	0.045	0.032
rs117286418	chr9	5921844	T	!T	14.948	0.998426	KIAA2026	missense_variant	NP_001017969.2:p.His1384Gln	0.043	-0.012
rs543192624	chr9	5922243	A	G	0.009	0.945581	KIAA2026	synonymous_variant	NM_001017969.2:c.3753C>T(p.%3D)	0.014	-0.579
rs7045445	chr9	5923326	C	T	22.12	0.999965	KIAA2026	intron_variant	-	0.0029	0.015
rs776711968	chr9	5924288	CTTTT	!CTTTT	2.552	0.921611	KIAA2026	intron_variant	-	5e-05	0.054
chr9:5925358:0:0	chr9	5925358	CAAAA	!CAAAA	10.618	0.877097	-	-	-	0.046	0.014
rs56227371	chr9	5925358	!CAAA	CAAA	11.753	0.857905	KIAA2026	intron_variant	-	0.048	0.014
rs530690213	chr9	5926112	C	T	0.045	0.981538	KIAA2026	intron_variant	-	0.033	-0.195
rs10815310	chr9	5926833	T	C	16.542	0.999972	KIAA2026	intron_variant	-	0.043	0.011
rs10758721	chr9	5928434	A	C	12.994	0.999835	KIAA2026	intron_variant	-	0.014	0.015
rs535015014	chr9	5928804	C	T	0.009	0.939742	KIAA2026	intron_variant	-	0.013	-0.58
rs72697398	chr9	5928815	T	C	2.684	0.998673	KIAA2026	intron_variant	-	0.00048	0.044
chr9:5930121:0:0	chr9	5930121	!GT	GT	17.877	0.983686	-	-	-	0.031	0.012
rs145157361,rs35602213,rs547943864	chr9	5930121	GTTT	!GTTT	17.32	0.981007	KIAA2026	intron_variant	-	0.031	0.012
rs141849821,rs58425231	chr9	5930176	T	TTTTC	18.166	0.99325	KIAA2026	intron_variant	-	0.026	0.012
rs13295441	chr9	5930506	A	T	23.278	0.99988	KIAA2026	intron_variant	-	0.0078	0.013
rs10975352	chr9	5930981	C	G	18.407	0.999937	KIAA2026	intron_variant	-	0.035	0.011
rs10975353	chr9	5931790	G	A	18.409	0.999975	KIAA2026	intron_variant	-	0.034	0.011
rs10975354	chr9	5932043	C	T	18.408	0.999973	KIAA2026	intron_variant	-	0.034	0.011
rs10975355	chr9	5932157	G	A	18.408	0.99994	KIAA2026	intron_variant	-	0.035	0.011
rs10815311	chr9	5932616	C	T	18.411	0.999969	KIAA2026	intron_variant	-	0.036	0.011
rs534193929	chr9	5933090	AT	A	0.42	0.999895	KIAA2026	intron_variant	-	0.045	0.064
rs10121480	chr9	5934351	C	T	0.733	0.991002	KIAA2026	intron_variant	-	0.048	0.047
rs7867138	chr9	5934647	T	C	18.405	0.999963	KIAA2026	intron_variant	-	0.034	0.011
rs10815312	chr9	5934776	G	A	23.955	0.999957	KIAA2026	intron_variant	-	0.0028	0.014
rs4742134	chr9	5935619	A	C	19.134	0.999633	KIAA2026	intron_variant	-	0.012	0.013
rs183470020	chr9	5935865	A	G	0.405	0.995145	KIAA2026	intron_variant	-	5.6e-11	-0.215
rs1331377	chr9	5936099	T	C	23.874	0.999697	KIAA2026	intron_variant	-	0.0029	0.014
rs117134689	chr9	5936490	G	C	6.188	0.996609	KIAA2026	intron_variant	-	0.021	0.02
rs113369459	chr9	5937228	CAAA	!CAAA	8.467	0.825326	KIAA2026	intron_variant	-	0.023	0.019
chr9:5937228:0:0	chr9	5937228	!CAAAA	CAAAA	9.895	0.825457	-	-	-	0.034	0.016
rs4740832	chr9	5937640	T	A	18.406	0.999984	KIAA2026	intron_variant	-	0.034	0.011
rs10975358	chr9	5938086	C	T	18.409	0.999987	KIAA2026	intron_variant	-	0.033	0.011
rs755768533	chr9	5938253	C	T	0.174	0.990699	KIAA2026	intron_variant	-	0.042	0.099
rs10758722	chr9	5938276	A	T	18.408	0.999945	KIAA2026	intron_variant	-	0.033	0.011
rs754504127	chr9	5938401	C	G	0.165	0.977625	KIAA2026	intron_variant	-	0.024	-0.111
rs7025429	chr9	5938435	A	G	18.415	0.999764	KIAA2026	intron_variant	-	0.034	0.011
rs771938170	chr9	5938598	T	A	0.023	0.956578	KIAA2026	intron_variant	-	0.021	-0.324
rs35468025	chr9	5938718	CTT	C	18.415	0.999766	KIAA2026	intron_variant	-	0.034	0.011
rs4742135	chr9	5939103	C	A	18.409	0.999991	KIAA2026	intron_variant	-	0.033	0.011
rs10758723	chr9	5939666	A	G	18.407	0.999999	KIAA2026	intron_variant	-	0.034	0.011
rs10815313	chr9	5939710	A	G	18.407	0.999999	KIAA2026	intron_variant	-	0.034	0.011
rs10975360	chr9	5939792	T	C	18.397	0.999999	KIAA2026	intron_variant	-	0.033	0.011
rs2150701	chr9	5939934	T	C	19.156	0.999994	KIAA2026	intron_variant	-	0.014	0.013
chr9:5940123:0:0	chr9	5940123	!T	T	18.542	0.999615	-	-	-	0.039	0.011
rs148563167,rs71326198	chr9	5940123	TTTAA	!TTTAA	18.513	0.999555	KIAA2026	intron_variant	-	0.04	0.011
rs138436575	chr9	5940256	T	C	1.757	0.995489	KIAA2026	intron_variant	-	0.00017	0.058
rs10758724	chr9	5940384	G	A	19.578	0.993704	KIAA2026	intron_variant	-	0.028	0.011
rs144546659	chr9	5940395	G	A	16.426	0.99424	KIAA2026	intron_variant	-	0.01	-0.014
rs12379460	chr9	5941016	C	G	24.034	0.999954	KIAA2026	intron_variant	-	0.0032	0.014
rs10815314	chr9	5942564	A	T	18.408	0.999973	KIAA2026	intron_variant	-	0.033	0.011
rs118049551	chr9	5942575	T	C	2.544	0.99993	KIAA2026	intron_variant	-	0.014	0.032
rs10815315	chr9	5944012	T	C	18.405	0.999916	KIAA2026	intron_variant	-	0.033	0.011
chr9:5944312:0	chr9	5944312	T	G	0.011	0.991114	KIAA2026	intron_variant	-	0.037	0.363
rs10975365	chr9	5945622	T	C	19.143	0.999879	KIAA2026	intron_variant	-	0.013	0.013
rs10815317	chr9	5945763	A	T	18.407	0.999912	KIAA2026	intron_variant	-	0.033	0.011
rs10758726	chr9	5945860	C	G	18.409	0.998404	KIAA2026	intron_variant	-	0.033	0.011
rs10815318	chr9	5946525	G	T	24.201	0.999654	KIAA2026	intron_variant	-	0.0061	0.013
rs10815319	chr9	5946604	G	T	19.159	0.99994	KIAA2026	intron_variant	-	0.013	0.013
rs35073816,rs397719871	chr9	5946647	CT	C	18.407	0.999968	KIAA2026	intron_variant	-	0.033	0.011
rs76417708	chr9	5947279	T	C	2.506	0.999912	KIAA2026	intron_variant	-	0.015	0.032
rs10448240	chr9	5947420	T	A	18.407	0.999938	KIAA2026	intron_variant	-	0.033	0.011
rs1418744	chr9	5948097	C	A	19.806	0.999965	KIAA2026	intron_variant	-	0.015	0.012
rs7046547	chr9	5948266	A	C	19.055	0.999956	KIAA2026	intron_variant	-	0.036	0.011
chr9:5948501:0:1	chr9	5948501	TAA	!TAA	1.027	0.802411	KIAA2026	intron_variant	-	0.024	0.051
rs117481179	chr9	5948714	C	T	2.427	0.999602	KIAA2026	intron_variant	-	0.016	0.032
rs1831498	chr9	5949337	G	A	25.753	0.9976	KIAA2026	intron_variant	-	0.028	0.01
chr9:5949358:0	chr9	5949358	A	AAAAC	0.007	0.808034	KIAA2026	intron_variant	-	0.048	0.52
chr9:5951067:0:0	chr9	5951067	!CA	CA	0.23	0.947238	-	-	-	0.047	0.087
rs397778644,rs543746511,rs5896133	chr9	5951328	!TAAA	TAAA	27.404	0.960163	KIAA2026	intron_variant	-	0.017	0.011
rs10815320	chr9	5951412	C	T	18.01	0.999836	KIAA2026	intron_variant	-	0.04	0.011
rs10758727	chr9	5951579	G	A	18.008	0.999963	KIAA2026	intron_variant	-	0.04	0.011
rs141302777	chr9	5951866	A	G	0.227	0.986711	KIAA2026	intron_variant	-	0.035	-0.092
rs1832957	chr9	5952240	C	T	18.76	0.99988	KIAA2026	intron_variant	-	0.017	0.012
rs10975369	chr9	5952559	T	C	18.008	0.999963	KIAA2026	intron_variant	-	0.04	0.011
rs10815321	chr9	5953024	C	T	18.008	0.999949	KIAA2026	intron_variant	-	0.04	0.011
rs7034433	chr9	5953735	C	T	18.008	0.999946	KIAA2026	intron_variant	-	0.04	0.011
rs10815323	chr9	5955141	G	A	17.958	0.999889	KIAA2026	intron_variant	-	0.041	0.011
rs2061844	chr9	5955431	T	A	23.729	0.999346	KIAA2026	intron_variant	-	0.0082	0.013
rs10975370	chr9	5956008	G	A	17.959	0.999932	KIAA2026	intron_variant	-	0.041	0.011
rs7026358	chr9	5956031	G	A	18.71	0.999934	KIAA2026	intron_variant	-	0.017	0.012
rs1984272	chr9	5956318	G	A	18.709	0.999934	KIAA2026	intron_variant	-	0.017	0.012
rs7871087	chr9	5956727	C	A	17.986	0.999904	KIAA2026	intron_variant	-	0.048	0.011
rs77226521	chr9	5957873	G	C	2.505	0.999898	KIAA2026	intron_variant	-	0.015	0.031
rs11506677	chr9	5958681	G	C	23.061	0.999301	KIAA2026	intron_variant	-	0.014	0.012
rs6477020	chr9	5959096	A	G	18.685	0.999583	KIAA2026	intron_variant	-	0.016	0.013
chr9:5960562:0:0	chr9	5960562	CAAAA	!CAAAA	23.523	0.902407	-	-	-	0.013	0.013
rs137986314,rs577019598	chr9	5960562	!CAAA	CAAA	24.751	0.893406	KIAA2026	intron_variant	-	0.034	0.011
rs12685629	chr9	5961626	T	C	14.376	0.999528	KIAA2026	intron_variant	-	0.0047	0.016
rs753590773	chr9	5961638	G	A	0.03	0.981853	KIAA2026	intron_variant	-	0.014	0.275
rs10815324	chr9	5961725	T	C	13.625	0.99949	KIAA2026	intron_variant	-	0.013	0.015
chr9:5961957:0:0	chr9	5961957	G	!G	23.926	0.999137	-	-	-	0.0073	0.013
rs200695441	chr9	5961957	!GT	GT	23.931	0.999148	KIAA2026	intron_variant	-	0.0073	0.013
rs10758729	chr9	5961988	C	T	13.624	0.999467	KIAA2026	intron_variant	-	0.014	0.015
chr9:5962223:0	chr9	5962223	A	G	0.036	0.987667	KIAA2026	intron_variant	-	0.012	-0.279
rs10975373	chr9	5962320	A	C	13.553	0.998738	KIAA2026	intron_variant	-	0.0056	0.017
rs9777145	chr9	5963346	A	G	15.672	0.970888	KIAA2026	intron_variant	-	0.013	0.014
rs529544276	chr9	5963594	G	C	2.505	0.99977	KIAA2026	intron_variant	-	0.015	0.031
rs7039370	chr9	5964980	G	A	18.922	0.999353	KIAA2026	intron_variant	-	0.016	0.012
rs199641815,rs770927527	chr9	5965056	!TAA	TAA	36.312	0.844453	KIAA2026	intron_variant	-	0.023	0.011
chr9:5965056:0:0	chr9	5965056	TAAA	!TAAA	30.243	0.838896	-	-	-	0.029	0.011
chr9:5965317:0:0	chr9	5965317	!CA	CA	0.704	0.965361	-	-	-	0.035	-0.053
rs76006189,rs778487968	chr9	5965317	CAA	!CAA	0.703	0.966773	KIAA2026	intron_variant	-	0.035	-0.053
rs78728108	chr9	5966313	C	T	6.234	0.996808	KIAA2026	intron_variant	-	0.023	0.019
rs549488438	chr9	5966971	C	A	0.6	0.994904	KIAA2026	intron_variant	-	0.0067	0.071
rs117718379	chr9	5967401	T	A	2.504	0.999752	KIAA2026	intron_variant	-	0.015	0.031
rs751565736	chr9	5967662	T	C	0.335	0.965329	KIAA2026	intron_variant	-	0.02	0.085
rs141488041,rs34003256,rs147758995	chr9	5967694	!GAAA	GAAA	46.867	0.825108	KIAA2026	intron_variant	-	0.0018	0.014
rs10739080	chr9	5969249	A	G	23.125	0.999676	KIAA2026	synonymous_variant	NM_001017969.2:c.982T>C(p.%3D)	0.0041	0.014
rs10815326	chr9	5969525	A	G	12.964	0.999386	KIAA2026	intron_variant	-	0.014	0.015
rs757216131	chr9	5970479	C	T	0.297	0.997944	KIAA2026	intron_variant	-	0.0083	0.098
rs4742139	chr9	5970911	C	G	13.572	0.999391	KIAA2026	intron_variant	-	0.015	0.015
rs7042469	chr9	5970967	G	A	14.324	0.9994	KIAA2026	intron_variant	-	0.0051	0.016
rs779159084	chr9	5971162	T	C	0.049	0.989066	KIAA2026	intron_variant	-	0.013	-0.223
rs10815327	chr9	5971977	G	A	13.574	0.999348	KIAA2026	intron_variant	-	0.014	0.015
rs771267652	chr9	5972174	C	T	0.434	0.995007	KIAA2026	intron_variant	-	0.012	0.078
rs10815328	chr9	5972191	C	T	13.601	0.999338	KIAA2026	intron_variant	-	0.018	0.014
rs7036692	chr9	5972586	G	A	18.147	0.999308	KIAA2026	intron_variant	-	0.039	0.011
rs10815329	chr9	5973701	G	C	12.971	0.997273	KIAA2026	intron_variant	-	0.014	0.015
rs768310358	chr9	5974332	C	A	0.081	0.994914	KIAA2026	intron_variant	-	0.025	0.154
rs759778291	chr9	5975064	T	G	0.033	0.960694	KIAA2026	intron_variant	-	0.0038	-0.324
rs752929088	chr9	5975133	A	C	0.126	0.989627	KIAA2026	intron_variant	-	0.032	-0.116
rs7022113	chr9	5975574	C	T	18.166	0.99989	KIAA2026	intron_variant	-	0.04	0.011
rs10975382	chr9	5976855	G	A	18.171	0.999807	KIAA2026	intron_variant	-	0.039	0.011
rs79397369	chr9	5976996	A	T	4.485	0.998478	KIAA2026	intron_variant	-	0.037	-0.021
rs74818622	chr9	5977002	T	G	4.485	0.998478	KIAA2026	intron_variant	-	0.037	-0.021
rs7869773	chr9	5977766	C	T	23.245	0.999829	KIAA2026	intron_variant	-	0.0045	0.014
rs780304017	chr9	5978469	A	ATATT	0.172	0.984451	KIAA2026	intron_variant	-	0.036	-0.106
rs62556410	chr9	5979284	T	C	23.217	0.999788	KIAA2026	intron_variant	-	0.0037	0.014
rs12003207	chr9	5979908	A	G	23.829	0.999813	KIAA2026	intron_variant	-	0.0037	0.014
rs199839461	chr9	5980014	!CAA	CAA	31.842	0.882214	KIAA2026	intron_variant	-	0.032	0.01
chr9:5980014:0:0	chr9	5980014	CAAA	!CAAA	31.56	0.882725	-	-	-	0.04	0.01
rs10975383	chr9	5980239	G	A	23.83	0.999831	KIAA2026	intron_variant	-	0.0036	0.014
rs2199693	chr9	5980677	A	G	13.594	0.997949	KIAA2026	intron_variant	-	0.015	0.015
rs7036427	chr9	5981128	G	C	13.616	0.999867	KIAA2026	intron_variant	-	0.018	0.014
rs7024788	chr9	5981220	C	T	18.171	0.999858	KIAA2026	intron_variant	-	0.04	0.011
rs7024931	chr9	5981366	A	T	18.171	0.999857	KIAA2026	intron_variant	-	0.04	0.011
rs10975384	chr9	5981612	G	T	18.172	0.999849	KIAA2026	intron_variant	-	0.04	0.011
rs7025773	chr9	5981989	C	T	18.163	0.999312	KIAA2026	intron_variant	-	0.044	0.011
rs138258158,rs757004546,rs57483784	chr9	5982055	GTATATA	!GTATATA	17.245	0.99429	KIAA2026	intron_variant	-	0.03	0.012
chr9:5982055:0:0	chr9	5982055	!GTA	GTA	17.58	0.997208	-	-	-	0.039	0.011
rs10975386	chr9	5982246	T	C	23.218	0.999808	KIAA2026	intron_variant	-	0.0037	0.014
rs7030261	chr9	5983241	G	A	0.184	0.993415	KIAA2026	intron_variant	-	0.046	0.092
rs766236445	chr9	5983732	AAC	A	0.029	0.978066	KIAA2026	intron_variant	-	0.037	0.244
rs139808883	chr9	5983779	G	A	1.757	0.995486	KIAA2026	intron_variant	-	0.00017	0.058
rs7865520	chr9	5984506	C	T	17.578	0.999768	KIAA2026	intron_variant	-	0.038	0.011
rs79967275	chr9	5985204	A	T	4.455	0.998519	KIAA2026	intron_variant	-	0.027	-0.022
chr9:5985785:0:0	chr9	5985785	C	!C	25.628	0.998476	-	-	-	5.2e-05	0.019
rs143947840	chr9	5985785	!CA	CA	25.668	0.998538	KIAA2026	intron_variant	-	6.4e-05	0.019
rs145898522,rs71328104	chr9	5985790	AAAAT	!AAAAT	18.111	0.997304	KIAA2026	intron_variant	-	0.041	0.011
chr9:5985790:0:0	chr9	5985790	!A	A	18.185	0.997322	-	-	-	0.043	0.011
rs12347678	chr9	5985794	A	T	2.596	0.996169	KIAA2026	intron_variant	-	0.0024	0.039
rs7870051	chr9	5986005	A	T	25.614	0.999398	KIAA2026	intron_variant	-	8.5e-05	0.018
rs146983088	chr9	5986284	T	C	0.383	0.994306	KIAA2026	intron_variant	-	0.0082	0.086
rs79482557	chr9	5987153	G	C	4.514	0.998501	KIAA2026	intron_variant	-	0.039	-0.02
rs11793956	chr9	5987402	A	T	1.742	0.994377	KIAA2026	intron_variant	-	0.00019	0.058
rs1993912	chr9	5987781	C	A	1.757	0.995499	KIAA2026	intron_variant	-	0.00017	0.058
rs28435239	chr9	5989087	G	A	20.069	0.999309	KIAA2026	intron_variant	-	0.00038	0.018
rs7853532	chr9	5989293	G	A	14.748	0.929711	KIAA2026	intron_variant	-	0.029	0.013
rs7868133	chr9	5989689	T	C	11.16	0.999802	KIAA2026	intron_variant	-	0.05	0.013
rs7868044	chr9	5990211	C	T	17.562	0.999804	KIAA2026	intron_variant	-	0.04	0.011
rs79743748	chr9	5990482	T	G	5.968	0.996478	KIAA2026	intron_variant	-	0.017	0.021
rs10815331	chr9	5990708	C	T	17.782	0.999672	KIAA2026	intron_variant	-	0.022	0.012
chr9:5991180:0:0	chr9	5991180	GTATATATA	!GTATATATA	2.489	0.994801	-	-	-	4.2e-05	0.053
rs142846111,rs754295336,rs76627605	chr9	5991180	!GTA	GTA	5.191	0.95573	KIAA2026	intron_variant	-	0.00044	0.033
rs201444411	chr9	5991188	A	G	26.155	0.97902	KIAA2026	intron_variant	-	6.2e-05	0.019
rs73387085	chr9	5991262	T	C	1.757	0.995488	KIAA2026	intron_variant	-	0.00017	0.058
rs4389996	chr9	5991399	C	T	2.504	0.996827	KIAA2026	intron_variant	-	4.3e-05	0.053
rs4421399	chr9	5991551	T	C	2.504	0.996827	KIAA2026	intron_variant	-	4.3e-05	0.053
rs7853706	chr9	5991620	A	G	1.757	0.99548	KIAA2026	intron_variant	-	0.00017	0.058
rs10758732	chr9	5991772	C	T	2.504	0.996825	KIAA2026	intron_variant	-	4.3e-05	0.053
rs555944413	chr9	5992099	T	C	0.218	0.993277	KIAA2026	intron_variant	-	0.044	0.088
rs10758733	chr9	5992100	C	T	24.974	0.999373	KIAA2026	intron_variant	-	6.7e-05	0.019
rs12352918	chr9	5992351	C	G	1.757	0.995493	KIAA2026	intron_variant	-	0.00017	0.058
rs1475614	chr9	5992594	G	C	23.218	0.999726	KIAA2026	intron_variant	-	0.0036	0.014
rs139521114,rs765497033	chr9	5992716	!CTT	CTT	15.114	0.913336	KIAA2026	intron_variant	-	0.037	0.012
rs7862299	chr9	5993238	A	C	18.174	0.999573	KIAA2026	intron_variant	-	0.04	0.011
chr9:5993312:0:0	chr9	5993312	TAAAAAAAAAAA	!TAAAAAAAAAAA	18.388	0.913609	-	-	-	0.0034	0.016
rs756818539	chr9	5993312	TAAA	!TAAA	2.117	0.812283	KIAA2026	intron_variant	-	0.015	-0.038
rs139798134,rs777575815	chr9	5993312	!TAA	TAA	25.646	0.871558	KIAA2026	intron_variant	-	0.019	0.012
rs149039468,rs71328107,rs771297855	chr9	5994895	ATTTTTCTTTCT	A	16.847	0.981727	KIAA2026	intron_variant	-	0.038	0.011
rs4742145	chr9	5995278	G	A	19.637	0.999804	KIAA2026	intron_variant	-	0.033	0.011
rs757565780	chr9	5995296	C	G	0.023	0.927837	KIAA2026	intron_variant	-	0.04	-0.277
rs10975391	chr9	5995461	T	C	17.557	0.999814	KIAA2026	intron_variant	-	0.04	0.011
rs528591449	chr9	5995637	C	G	0.155	0.997955	KIAA2026	intron_variant	-	0.014	0.119
rs72699133	chr9	5995660	G	A	4.403	0.998427	KIAA2026	intron_variant	-	0.0008	0.033
rs7871123	chr9	5995671	A	C	17.558	0.999811	KIAA2026	intron_variant	-	0.04	0.011
rs2045959	chr9	5997884	T	C	5.646	0.999737	KIAA2026	intron_variant	-	0.045	0.018
rs10815336	chr9	6000580	C	T	19.64	0.999825	KIAA2026	intron_variant	-	0.032	0.011
rs749410671	chr9	6000876	A	G	0.25	0.998167	KIAA2026	intron_variant	-	0.0023	0.122
rs11999225	chr9	6002147	A	G	24.533	0.999758	KIAA2026	intron_variant	-	0.0066	0.013
rs7875455	chr9	6004618	A	T	18.196	0.99986	KIAA2026	intron_variant	-	0.035	0.011
rs765748030	chr9	6004907	C	G	0.155	0.997956	KIAA2026	intron_variant	-	0.014	0.119
rs10815340	chr9	6005037	G	T	18.29	0.99986	KIAA2026	intron_variant	-	0.036	0.011
chr9:6008501:0:0	chr9	6008501	!TC	TC	13.675	0.889393	-	-	-	0.00014	0.024
rs373387569,rs386414377,rs561195877,rs71487846	chr9	6008501	TCC	!TCC	11.558	0.904457	KIAA2026	upstream_gene_variant	-	0.00046	0.024
rs546659215	chr9	6008505	CG	C	0.133	0.95551	KIAA2026	upstream_gene_variant	-	0.0076	0.152
rs4740835	chr9	6008571	C	G	18.462	0.997631	KIAA2026	upstream_gene_variant	-	0.036	0.011
rs343477	chr9	6009761	A	G	23.906	0.99989	KIAA2026	upstream_gene_variant	-	0.0029	0.014
rs79828803	chr9	6010015	C	G	3.9	0.998675	KIAA2026	upstream_gene_variant	-	0.00056	0.036
rs7853734	chr9	6010632	C	A	18.288	0.999944	KIAA2026	upstream_gene_variant	-	0.036	0.011
rs41281759	chr9	6011134	A	G	1.632	0.999919	KIAA2026	upstream_gene_variant	-	0.03	0.035
rs7870774	chr9	6011330	T	G	1.328	0.998148	KIAA2026	upstream_gene_variant	-	0.015	0.043
rs7425	chr9	6011335	C	T	18.293	0.999954	KIAA2026	upstream_gene_variant	-	0.036	0.011
rs10758736	chr9	6011757	A	G	18.2	0.999935	KIAA2026	upstream_gene_variant	-	0.035	0.011
rs106033	chr9	6012734	C	A	19.029	0.999926	RANBP6	synonymous_variant	NM_001243202.1:c.1818T>G(p.%3D),NM_012416.3:c.2874T>G(p.%3D)	0.013	0.013
rs139005279	chr9	6013051	C	T	0.494	0.994812	RANBP6	missense_variant	NP_001230131.1:p.Ile501Val,NP_036548.1:p.Ile853Val	0.031	0.063
rs17580721	chr9	6017252	G	A	16.368	0.998376	RANBP6	upstream_gene_variant	-	0.016	-0.013
rs2482124	chr9	6018316	G	A	28.633	0.998993	RANBP6	upstream_gene_variant	-	9e-05	0.018
rs2777017	chr9	6019280	G	A	28.147	0.998933	RANBP6	upstream_gene_variant	-	3.7e-05	0.019
rs751911704	chr9	6020853	A	T	0.081	0.99514	-	intergenic_variant	-	0.025	0.154
rs58963098	chr9	6020955	A	C	21.212	0.998623	-	intergenic_variant	-	0.00053	0.017
rs391401	chr9	6021034	C	T	27.375	0.998464	-	intergenic_variant	-	5.5e-05	0.018
rs376770	chr9	6021400	T	G	27.37	0.999632	-	intergenic_variant	-	4.9e-05	0.019
rs10975398	chr9	6021979	A	G	26.287	0.999577	-	intergenic_variant	-	9.2e-05	0.018
rs2618781	chr9	6022019	G	C	27.37	0.999629	-	intergenic_variant	-	4.9e-05	0.019
rs10758739	chr9	6023927	C	T	21.121	0.999533	-	intergenic_variant	-	0.00048	0.017
rs343481	chr9	6024285	G	C	27.301	0.99959	-	intergenic_variant	-	3.8e-05	0.019
rs6477028	chr9	6024844	T	G	21.393	0.999576	-	intergenic_variant	-	0.00036	0.018
rs343484	chr9	6025606	A	G	27.226	0.999541	-	intergenic_variant	-	3.7e-05	0.019
rs34866982,rs397894100	chr9	6026008	A	AT	27.275	0.999553	-	intergenic_variant	-	4.7e-05	0.019
rs343485	chr9	6026180	G	T	27.656	0.999623	-	intergenic_variant	-	4.4e-05	0.019
rs7872052	chr9	6026757	C	T	21.116	0.999491	-	intergenic_variant	-	0.00047	0.018
rs763646609	chr9	6027270	A	G	0.092	0.987363	-	intergenic_variant	-	0.043	-0.13
rs7028961	chr9	6027474	C	G	21.176	0.999375	-	intergenic_variant	-	0.00025	0.018
rs7045750	chr9	6027590	C	A	21.167	0.999503	-	intergenic_variant	-	0.00025	0.018
rs6477029	chr9	6027931	C	T	26.292	0.999516	-	intergenic_variant	-	7.7e-05	0.018
rs343486	chr9	6028419	CACTGCACTCCAGCCTGGCAACAGAGCAAGACTCCGTCTCAAAAAAAAAAAAAAAAAAAAAAAAAAATCCTGGCTAAAACAGTGGAACCCTGTCTCTACTAAAAATACAAAAAATTAGCTGGGCGTGGTGGCAGGTGCCTGTAGTCCCAGCTACTCAGGAGGCTGAGGCAGGAGAATGGCATGAACCCAGGAGACAGAGCTTGCAGTGAGCCGAGATTGCGCC	!CACTGCACTCCAGCCTGGCAACAGAGCAAGACTCCGTCTCAAAAAAAAAAAAAAAAAAAAAAAAAAATCCTGGCTAAAACAGTGGAACCCTGTCTCTACTAAAAATACAAAAAATTAGCTGGGCGTGGTGGCAGGTGCCTGTAGTCCCAGCTACTCAGGAGGCTGAGGCAGGAGAATGGCATGAACCCAGGAGACAGAGCTTGCAGTGAGCCGAGATTGCGCC	27.56	0.993342	-	intergenic_variant	-	7.7e-05	0.018
chr9:6028419:0:0	chr9	6028419	!TACTGCACTCCAGCCTGGCAACAGAGCAAGACTCCGTCTCAAAAAAAAAAAAAAAAAAAAAAAAAAATCCTGGCTAAAACAGTGGAACCCTGTCTCTACTAAAAATACAAAAAATTAGCTGGGCGTGGTGGCAGGTGCCTGTAGTCCCAGCTACTCAGGAGGCTGAGGCAGGAGAATGGCATGAACCCAGGAGACAGAGCTTGCAGTGAGCCGAGATTGCGCC	TACTGCACTCCAGCCTGGCAACAGAGCAAGACTCCGTCTCAAAAAAAAAAAAAAAAAAAAAAAAAAATCCTGGCTAAAACAGTGGAACCCTGTCTCTACTAAAAATACAAAAAATTAGCTGGGCGTGGTGGCAGGTGCCTGTAGTCCCAGCTACTCAGGAGGCTGAGGCAGGAGAATGGCATGAACCCAGGAGACAGAGCTTGCAGTGAGCCGAGATTGCGCC	27.562	0.99335	-	-	-	7.8e-05	0.018
chr9:6028633:0	chr9	6028633	A	G	0.025	0.80219	-	intergenic_variant	-	0.034	0.315
rs771381133	chr9	6028929	T	C	0.126	0.989736	-	intergenic_variant	-	0.032	-0.116
rs12379805	chr9	6030387	T	C	24.806	0.999005	-	intergenic_variant	-	0.0018	-0.015
rs118031994	chr9	6031638	A	T	4.513	0.998291	-	intergenic_variant	-	0.042	-0.02
rs747790382	chr9	6031709	C	T	0.037	0.891606	-	intergenic_variant	-	0.015	0.265
rs57922370	chr9	6032109	CAAA	!CAAA	17.518	0.894713	-	intergenic_variant	-	0.00011	0.022
chr9:6032109:0:0	chr9	6032109	!CAA	CAA	21.994	0.85864	-	-	-	0.0018	0.017
rs192314955	chr9	6032461	T	C	0.227	0.98711	-	intergenic_variant	-	0.038	-0.091
rs764945629	chr9	6032668	T	A	0.037	0.891608	-	intergenic_variant	-	0.015	0.265
rs454045	chr9	6032792	A	C	22.391	0.999849	-	intergenic_variant	-	0.00029	0.018
rs459525	chr9	6032924	T	C	22.396	0.999843	-	intergenic_variant	-	0.00029	0.018
rs5896136	chr9	6033035	T	TC	2.508	0.999565	-	intergenic_variant	-	0.0016	0.041
rs12378118	chr9	6033278	A	G	24.602	0.999581	-	intergenic_variant	-	0.0014	-0.015
rs150975758	chr9	6033318	T	G	0.764	0.989713	-	intergenic_variant	-	0.022	0.053
rs79106251	chr9	6033443	G	C	0.201	0.993717	-	intergenic_variant	-	0.022	0.101
rs2618780	chr9	6033581	T	A	23.172	0.999843	-	intergenic_variant	-	0.00024	0.018
rs191605295	chr9	6033726	T	C	1.082	0.988626	-	intergenic_variant	-	2.6e-10	-0.126
chr9:6034005:0:0	chr9	6034005	!CAA	CAA	24.985	0.979108	-	-	-	0.0019	0.015
rs397719046,rs568554855,rs5896137	chr9	6034005	CAAA	!CAAA	24.711	0.97777	-	intergenic_variant	-	0.0025	0.015
rs186739681	chr9	6035831	T	C	0.042	0.989443	-	intergenic_variant	-	0.031	-0.218
rs411087	chr9	6036496	A	G	23	0.999801	-	intergenic_variant	-	0.00031	0.017
rs34661872,rs397780009	chr9	6037856	GTT	!GTT	12.432	0.999239	-	intergenic_variant	-	0.017	0.015
chr9:6037856:0:0	chr9	6037856	!GT	GT	12.435	0.999016	-	-	-	0.017	0.015
rs34975925,rs397894593	chr9	6038599	AT	!AT	25.524	0.948766	-	intergenic_variant	-	0.0016	0.015
chr9:6038599:0:0	chr9	6038599	!ATT	ATT	25.552	0.949021	-	-	-	0.0016	0.015
rs10815344	chr9	6038695	C	T	21.505	0.999806	-	intergenic_variant	-	0.00037	0.018
chr9:6039427:0:0	chr9	6039427	!CTT	CTT	27.663	0.934094	-	-	-	0.00018	0.018
rs56394109	chr9	6039427	CT	!CT	27.518	0.933395	-	intergenic_variant	-	0.00031	0.017
rs4742150	chr9	6039679	A	G	22.923	0.999669	-	intergenic_variant	-	0.00027	0.018
chr9:6039925:0	chr9	6039925	C	T	0.066	0.966223	-	intergenic_variant	-	0.042	0.157
rs58030850	chr9	6040876	T	C	21.399	0.997317	-	intergenic_variant	-	0.00067	0.017
chr9:6040929:0	chr9	6040929	A	ACTT	0.011	0.948409	-	intergenic_variant	-	0.048	-0.395
rs765782036	chr9	6041353	A	G	0.139	0.998141	-	intergenic_variant	-	0.017	0.137
rs629318	chr9	6041473	G	C	23	0.999649	-	intergenic_variant	-	0.00028	0.018
rs10975406	chr9	6041603	A	T	21.583	0.999808	-	intergenic_variant	-	0.00043	0.017
rs11532876	chr9	6042187	C	T	21.749	0.999705	-	intergenic_variant	-	0.00033	0.018
rs10815345	chr9	6042708	A	G	22.993	0.999822	-	intergenic_variant	-	0.00027	0.018
rs343472	chr9	6043381	T	G	22.994	0.999771	-	intergenic_variant	-	0.00027	0.018
rs7035152	chr9	6046694	T	G	20.955	0.999513	-	intergenic_variant	-	0.00023	0.018
rs541612525	chr9	6047426	T	C	0.38	0.990537	-	intergenic_variant	-	0.0038	0.095
rs10975410	chr9	6047766	A	G	40.097	0.998537	-	intergenic_variant	-	0.005	0.012
rs527602711	chr9	6048727	T	C	0.036	0.985803	-	intergenic_variant	-	0.011	-0.284
rs343478	chr9	6051399	A	G	40.354	0.99944	-	intergenic_variant	-	0.0028	0.012
rs189349	chr9	6051597	G	A	39.539	0.999331	-	intergenic_variant	-	0.0038	0.012
rs398010241,rs71328171	chr9	6052033	C	CT	37.735	0.99897	-	intergenic_variant	-	0.0025	0.013
rs58936142,rs753987305	chr9	6052924	!GC	GC	48.538	0.851884	-	intergenic_variant	-	0.0021	-0.014
chr9:6052924:0:0	chr9	6052924	GCC	!GCC	40.467	0.829477	-	-	-	0.0063	-0.013
rs183294115	chr9	6052933	G	C	37.15	0.976748	-	intergenic_variant	-	0.0028	0.013
rs10758741	chr9	6054645	A	G	24.013	0.999393	-	intergenic_variant	-	0.0003	0.017
rs72699150	chr9	6054794	T	C	3.04	0.999424	-	intergenic_variant	-	0.00011	0.046
rs9721567	chr9	6060143	C	T	24.679	0.99971	-	intergenic_variant	-	0.00035	0.017
rs7848240	chr9	6060647	T	C	24.446	0.999704	-	intergenic_variant	-	0.00043	0.017
rs759444444	chr9	6060973	T	C	0.029	0.981537	-	intergenic_variant	-	0.014	0.275
rs765362951	chr9	6061101	A	G	0.092	0.987535	-	intergenic_variant	-	0.043	-0.13
rs7040215	chr9	6061661	C	A	41.045	0.99974	-	intergenic_variant	-	0.0021	0.013
rs6477031	chr9	6061668	T	A	42.193	0.99975	-	intergenic_variant	-	0.0034	0.012
rs752059731	chr9	6061746	C	A	0.029	0.981521	-	intergenic_variant	-	0.014	0.275
rs6477032	chr9	6061779	G	C	42.193	0.999756	-	intergenic_variant	-	0.0034	0.012
rs62558389	chr9	6061824	A	G	0.846	0.997838	-	intergenic_variant	-	0.041	0.046
rs148334054	chr9	6062536	C	G	6.087	0.991353	-	intergenic_variant	-	8.3e-05	-0.034
rs10975420	chr9	6062676	G	C	23.198	0.999775	-	intergenic_variant	-	0.00037	0.017
rs558731636	chr9	6062721	C	G	1.562	0.997108	-	intergenic_variant	-	0.041	0.034
rs343488	chr9	6064071	T	C	42.181	0.99983	-	intergenic_variant	-	0.0034	0.012
rs10815347	chr9	6064103	A	G	19.842	0.999732	-	intergenic_variant	-	0.00014	0.02
rs10758742	chr9	6064670	G	C	22.98	0.999819	-	intergenic_variant	-	0.00019	0.018
rs111536366	chr9	6064796	A	G	0.396	0.99765	-	intergenic_variant	-	0.011	0.084
rs343492	chr9	6065524	A	G	42.202	0.999861	-	intergenic_variant	-	0.0072	0.011
rs10758743	chr9	6066175	C	T	23.399	0.999888	-	intergenic_variant	-	0.00034	0.017
rs10739083	chr9	6067122	C	T	22.663	0.999799	-	intergenic_variant	-	0.00016	0.019
rs343497	chr9	6067744	T	C	40.606	0.999936	-	intergenic_variant	-	0.003	0.012
rs34539080,rs397893305	chr9	6068879	A	AG	42.128	0.999962	-	intergenic_variant	-	0.0035	0.012
rs7852365	chr9	6068910	T	C	12.535	0.999923	-	intergenic_variant	-	0.019	0.014
rs986295	chr9	6069435	A	G	12.532	0.999915	-	intergenic_variant	-	0.02	0.014
rs147071419	chr9	6069731	GT	G	10.603	0.999913	-	intergenic_variant	-	0.018	0.016
rs3068731,rs370822631	chr9	6069936	A	ACTGT	40.541	0.99988	-	intergenic_variant	-	0.0034	0.012
rs343494	chr9	6070342	T	C	42.126	0.999963	-	intergenic_variant	-	0.0034	0.012
rs144664218	chr9	6071036	T	C	0.061	0.957184	-	intergenic_variant	-	0.035	0.181
rs343493	chr9	6071061	G	A	42.443	0.999957	-	intergenic_variant	-	0.0012	0.013
rs753394049	chr9	6071211	T	C	0.777	0.991787	-	intergenic_variant	-	0.015	-0.056
rs189496541	chr9	6071695	C	T	0.227	0.987215	-	intergenic_variant	-	0.037	-0.091
rs7872100	chr9	6071843	T	C	12.765	0.999928	-	intergenic_variant	-	0.0097	0.016
rs184670	chr9	6072071	G	A	43.062	0.999972	-	intergenic_variant	-	0.00047	0.014
rs769257683	chr9	6072556	G	C	0.777	0.991797	-	intergenic_variant	-	0.015	-0.056
rs10975422	chr9	6073817	C	G	12.848	0.999951	-	intergenic_variant	-	0.018	0.014
rs343474	chr9	6073843	A	G	40.79	0.999926	-	intergenic_variant	-	0.0052	0.012
rs404444	chr9	6074495	G	T	42.222	0.999852	-	intergenic_variant	-	0.0031	0.012
rs776386270	chr9	6075036	G	T	0.081	0.995634	-	intergenic_variant	-	0.025	0.154
chr9:6076169:0:0	chr9	6076169	!CAAA	CAAA	22.258	0.844242	-	-	-	0.012	0.013
rs34840326,rs397759004	chr9	6076169	CAA	!CAA	20.674	0.844883	-	intergenic_variant	-	0.039	0.011
rs149080671	chr9	6076641	T	C	6.033	0.990296	-	intergenic_variant	-	9e-05	-0.034
rs34133170	chr9	6076871	T	C	12.587	0.999809	-	intergenic_variant	-	0.0098	0.016
rs10975424	chr9	6077716	C	T	12.237	0.999893	-	intergenic_variant	-	0.023	0.014
rs34021885,rs398010242	chr9	6077877	TA	!TA	34.637	0.861917	-	intergenic_variant	-	0.0051	0.013
chr9:6077877:0:0	chr9	6077877	!TAA	TAA	36.523	0.865941	-	-	-	0.0065	0.013
rs758940299	chr9	6078163	T	C	0.778	0.9913	-	intergenic_variant	-	0.013	-0.057
rs11793017	chr9	6078204	T	C	10.602	0.999951	-	intergenic_variant	-	0.017	0.016
rs778370648	chr9	6078847	T	C	0.249	0.997817	-	intergenic_variant	-	0.002	0.124
rs10975425	chr9	6078958	A	C	10.613	0.999949	-	intergenic_variant	-	0.016	0.016
rs74194084	chr9	6080277	T	C	29.104	0.999586	-	intergenic_variant	-	0.0064	-0.012
chr9:6080298:0:0	chr9	6080298	!GTTTCAGGTCCCTCCCCTGCTTGTGTCACTCTTCCAGCTGCCCCCAATCCCGCCCCTCCGGTTCCCGTTTCAGGTCCCTCCCCTGCTTGCGTCACTCTTCTGGCCGCCCCGATCCCGCCCCTCTGGTTCCCATTTCCGTTTCAGGTCCCTCCCCTGTTTGCATCATTCTTCTGGTTGCCCCCCAGTCCCGCCCCTCCAGCTCCCGTTTCCA	GTTTCAGGTCCCTCCCCTGCTTGTGTCACTCTTCCAGCTGCCCCCAATCCCGCCCCTCCGGTTCCCGTTTCAGGTCCCTCCCCTGCTTGCGTCACTCTTCTGGCCGCCCCGATCCCGCCCCTCTGGTTCCCATTTCCGTTTCAGGTCCCTCCCCTGTTTGCATCATTCTTCTGGTTGCCCCCCAGTCCCGCCCCTCCAGCTCCCGTTTCCA	10.763	0.991656	-	-	-	0.014	0.016
rs10815349	chr9	6080298	ATTTCAGGTCCCTCCCCTGCTTGTGTCACTCTTCCAGCTGCCCCCAATCCCGCCCCTCCGGTTCCCGTTTCAGGTCCCTCCCCTGCTTGCGTCACTCTTCTGGCCGCCCCGATCCCGCCCCTCTGGTTCCCATTTCCGTTTCAGGTCCCTCCCCTGTTTGCATCATTCTTCTGGTTGCCCCCCAGTCCCGCCCCTCCAGCTCCCGTTTCCA	!ATTTCAGGTCCCTCCCCTGCTTGTGTCACTCTTCCAGCTGCCCCCAATCCCGCCCCTCCGGTTCCCGTTTCAGGTCCCTCCCCTGCTTGCGTCACTCTTCTGGCCGCCCCGATCCCGCCCCTCTGGTTCCCATTTCCGTTTCAGGTCCCTCCCCTGTTTGCATCATTCTTCTGGTTGCCCCCCAGTCCCGCCCCTCCAGCTCCCGTTTCCA	10.554	0.996643	-	intergenic_variant	-	0.021	0.015
rs184646	chr9	6080758	C	A	44.245	0.999856	-	intergenic_variant	-	0.0018	0.013
rs190131241	chr9	6081228	T	C	0.42	0.999911	-	intergenic_variant	-	0.047	0.063
rs770825919	chr9	6081417	G	A	0.924	0.997574	-	intergenic_variant	-	0.046	0.043
rs764264905	chr9	6082127	T	A	0.778	0.991188	-	intergenic_variant	-	0.013	-0.057
rs13302455	chr9	6083735	C	T	14.608	0.999803	-	intergenic_variant	-	0.022	0.013
rs10975426	chr9	6085344	A	T	14.618	0.999843	-	intergenic_variant	-	0.00031	0.021
rs7024677	chr9	6086073	T	C	13.199	0.999906	-	intergenic_variant	-	0.0004	0.021
rs340932	chr9	6086293	G	T	46.185	0.999748	-	intergenic_variant	-	5.4e-05	0.017
rs340931	chr9	6086443	G	A	31.354	0.999842	-	intergenic_variant	-	0.021	0.01
rs12377511	chr9	6086578	C	G	14.865	0.999772	-	intergenic_variant	-	0.0077	0.015
rs340929	chr9	6086714	C	T	32.193	0.999814	-	intergenic_variant	-	0.015	0.011
rs340928	chr9	6086913	A	G	5.546	0.995693	-	intergenic_variant	-	0.009	0.023
rs759872473	chr9	6087087	G	T	0.113	0.974739	-	intergenic_variant	-	0.022	0.142
rs340927	chr9	6087178	A	G	45.888	0.999838	-	intergenic_variant	-	0.00018	0.015
rs10120134	chr9	6088457	A	G	26.587	0.99973	-	intergenic_variant	-	0.00031	-0.017
rs10975429	chr9	6088778	A	G	14.255	0.998874	-	intergenic_variant	-	0.039	0.012
rs12378311	chr9	6088903	C	G	14.26	0.999856	-	intergenic_variant	-	0.036	0.012
rs4740837	chr9	6089527	T	C	13.195	0.9999	-	intergenic_variant	-	0.00039	0.021
rs340920	chr9	6090484	T	G	43.977	0.999833	-	intergenic_variant	-	0.00032	0.015
rs10815350	chr9	6090711	A	G	13.195	0.999791	-	intergenic_variant	-	0.00039	0.021
rs151077709	chr9	6091477	TAAACAAAC	!TAAACAAAC	4.488	0.99542	-	intergenic_variant	-	4.4e-06	0.046
rs151077709,rs58035754	chr9	6091477	!TAAAC	TAAAC	21.02	0.998043	-	intergenic_variant	-	0.049	0.01
rs7856231	chr9	6092500	A	C	13.196	0.999778	-	intergenic_variant	-	0.00039	0.021
rs57993622	chr9	6093438	C	G	12.989	0.999368	-	intergenic_variant	-	0.00016	0.023
rs140483043	chr9	6093627	C	G	2.579	0.999862	-	intergenic_variant	-	0.009	0.033
rs1576463	chr9	6094755	T	C	14.173	0.99959	-	intergenic_variant	-	0.032	0.013
rs13294420	chr9	6095095	T	C	14.238	0.999777	-	intergenic_variant	-	0.034	0.012
rs199856752	chr9	6095223	G	GT	45.642	0.998406	-	intergenic_variant	-	0.00031	0.015
rs111833758	chr9	6095477	G	A	13.238	0.999157	-	intergenic_variant	-	0.00054	0.021
rs422499	chr9	6096288	T	A	45.618	0.999789	-	intergenic_variant	-	0.0003	0.015
rs10815351	chr9	6097088	G	C	45.917	0.999805	-	intergenic_variant	-	9.3e-05	0.016
rs68075537	chr9	6097190	T	C	13.2	0.999739	-	intergenic_variant	-	0.00038	0.021
rs10975432	chr9	6098003	G	C	14.725	0.999808	-	intergenic_variant	-	0.022	0.013
rs182908	chr9	6098381	A	C	45.891	0.999834	-	intergenic_variant	-	9.9e-05	0.016
rs340892	chr9	6098662	T	G	45.897	0.99984	-	intergenic_variant	-	0.00011	0.016
rs340891	chr9	6098868	G	C	45.924	0.999818	-	intergenic_variant	-	9.4e-05	0.016
rs55817693	chr9	6099180	A	G	13.203	0.999756	-	intergenic_variant	-	0.00038	0.021
rs340889	chr9	6100476	G	C	32.121	0.999878	-	intergenic_variant	-	0.013	0.011
rs340888	chr9	6101163	C	T	32.156	0.999859	-	intergenic_variant	-	0.013	0.011
rs11526367	chr9	6101197	A	C	14.191	0.999875	-	intergenic_variant	-	0.00034	0.021
rs2381384	chr9	6101939	A	C	4.244	0.999195	-	intergenic_variant	-	4.1e-05	0.042
rs2183352	chr9	6102599	A	C	14.192	0.999862	-	intergenic_variant	-	0.00033	0.021
rs2104758	chr9	6102947	G	A	14.192	0.999854	-	intergenic_variant	-	0.00033	0.021
rs2149980	chr9	6103793	C	G	13.254	0.999802	-	intergenic_variant	-	0.0005	0.021
rs34916503	chr9	6105050	C	T	14.925	0.999336	-	intergenic_variant	-	0.022	0.013
rs143471676	chr9	6105232	A	C	0.098	0.989653	-	intergenic_variant	-	0.043	0.133
rs112958144,rs757014766	chr9	6105492	TTATATA	!TTATATA	15.514	0.963135	-	intergenic_variant	-	0.019	0.014
rs755276532	chr9	6106193	T	C	0.141	0.994006	-	intergenic_variant	-	0.018	-0.127
rs67478282	chr9	6107775	A	G	13.266	0.999767	-	intergenic_variant	-	0.00044	0.021
rs10975436	chr9	6108729	C	T	9.022	0.999674	-	intergenic_variant	-	0.011	0.018
rs340900	chr9	6108921	T	C	41.62	0.99965	-	intergenic_variant	-	0.0026	0.012
rs340899	chr9	6109080	C	T	41.62	0.999645	-	intergenic_variant	-	0.0026	0.012
rs340898	chr9	6109516	A	C	41.32	0.999649	-	intergenic_variant	-	0.0067	0.011
rs7024136	chr9	6110470	C	A	11.763	0.999551	-	intergenic_variant	-	0.0058	0.018
rs7869888	chr9	6111007	T	C	9.022	0.999675	-	intergenic_variant	-	0.011	0.018
rs7869061	chr9	6111071	T	G	9.022	0.999675	-	intergenic_variant	-	0.011	0.018
rs7869064	chr9	6111078	T	G	9.022	0.999675	-	intergenic_variant	-	0.011	0.018
rs10975437	chr9	6111197	T	C	9.022	0.999675	-	intergenic_variant	-	0.011	0.018
rs189309	chr9	6111393	T	C	39.898	0.99966	-	intergenic_variant	-	0.0099	0.011
rs7043663	chr9	6111603	T	C	9.023	0.999675	-	intergenic_variant	-	0.011	0.018
rs436300	chr9	6112044	G	C	40.338	0.99966	-	intergenic_variant	-	0.0034	0.012
rs61162190	chr9	6113626	CA	C	12.346	0.97507	-	intergenic_variant	-	0.007	0.017
rs57632381	chr9	6113627	CT	C	11.765	0.999498	-	intergenic_variant	-	0.0058	0.018
rs7040888	chr9	6113735	C	T	11.764	0.999616	-	intergenic_variant	-	0.0058	0.018
rs7024235	chr9	6114095	A	G	11.764	0.999576	-	intergenic_variant	-	0.0058	0.018
rs7024339	chr9	6114101	C	G	11.764	0.999606	-	intergenic_variant	-	0.0058	0.018
rs7024340	chr9	6114102	T	G	11.765	0.999564	-	intergenic_variant	-	0.0057	0.018
rs767006478	chr9	6114394	C	A	0.177	0.992372	-	intergenic_variant	-	0.027	0.107
rs444826	chr9	6114483	G	C	44.352	0.998982	-	intergenic_variant	-	0.00099	0.014
chr9:6114583:0:0	chr9	6114583	!C	C	0.037	0.890381	-	-	-	0.015	0.265
rs746649116	chr9	6114583	T	!T	0.037	0.890381	-	intergenic_variant	-	0.015	0.265
rs410649	chr9	6115769	G	T	41.263	0.999747	-	intergenic_variant	-	0.0023	0.013
rs10975441	chr9	6116053	T	C	9.02	0.99956	-	intergenic_variant	-	0.011	0.018
rs200521775	chr9	6116274	A	!A	7.229	0.944929	-	intergenic_variant	-	0.008	0.022
chr9:6116274:0:5	chr9	6116274	AAATAAT	!AAATAAT	1.246	0.877478	-	intergenic_variant	-	0.015	-0.048
chr9:6116274:0:6	chr9	6116274	AAATAATAATAATAATAAT	!AAATAATAATAATAATAAT	2.188	0.844371	-	intergenic_variant	-	0.038	-0.032
rs35829914	chr9	6116496	T	C	14.972	0.999013	-	intergenic_variant	-	0.021	0.013
rs4742156	chr9	6116720	C	T	12.238	0.999898	-	intergenic_variant	-	0.0061	0.017
rs4740839	chr9	6116721	T	G	12.239	0.999792	-	intergenic_variant	-	0.006	0.017
rs139347032	chr9	6116783	T	C	1.491	0.994967	-	intergenic_variant	-	0.0047	-0.048
rs118095601	chr9	6116800	T	C	1.129	0.991274	-	intergenic_variant	-	0.0002	0.072
rs148438887	chr9	6116849	TA	T	12.234	0.999551	-	intergenic_variant	-	0.0061	0.017
rs13287430	chr9	6116936	C	A	14.905	0.999809	-	intergenic_variant	-	0.021	0.013
rs13290080	chr9	6117291	A	G	14.878	0.999828	-	intergenic_variant	-	0.022	0.013
rs143222993,rs374040058,rs71328177	chr9	6117589	ATTT	!ATTT	14.153	0.97905	-	intergenic_variant	-	0.004	0.017
chr9:6117592:0	chr9	6117592	TTC	T	0.106	0.99964	-	intergenic_variant	-	0.048	-0.127
rs6477037	chr9	6118174	C	T	12.233	0.999951	-	intergenic_variant	-	0.0062	0.017
rs1411341	chr9	6118982	C	T	12.236	0.999985	-	intergenic_variant	-	0.0063	0.017
rs10975444	chr9	6119329	G	A	14.899	0.999611	-	intergenic_variant	-	0.022	0.013
rs380580	chr9	6119479	C	A	44.996	0.999748	-	intergenic_variant	-	0.00074	0.014
rs10975445	chr9	6119512	C	T	14.896	0.998722	-	intergenic_variant	-	0.024	0.013
rs141845215	chr9	6119721	GA	G	12.235	0.999603	-	intergenic_variant	-	0.0072	0.017
rs142353276,rs57997622	chr9	6120377	GGGCCCAACATGACTGATGT	G	11.383	0.999313	-	intergenic_variant	-	0.0041	0.019
rs1758599	chr9	6120543	T	C	24.256	0.947046	-	intergenic_variant	-	0.041	0.01
rs7048296	chr9	6120702	C	T	11.407	0.999702	-	intergenic_variant	-	0.0035	0.019
rs369300	chr9	6120976	G	A	44.996	0.999913	-	intergenic_variant	-	0.00073	0.014
rs13289987	chr9	6121900	A	T	14.876	0.999829	-	intergenic_variant	-	0.023	0.013
rs67217130	chr9	6121922	G	A	12.237	0.999987	-	intergenic_variant	-	0.0063	0.017
rs35466828,rs397776318	chr9	6122629	CTTTT	!CTTTT	10.697	0.970199	-	intergenic_variant	-	0.017	0.016
chr9:6123284:0	chr9	6123284	C	CA	0.025	0.974928	-	intergenic_variant	-	0.03	-0.28
rs10975446	chr9	6123309	C	T	12.239	0.999936	-	intergenic_variant	-	0.0065	0.017
rs10975447	chr9	6125902	A	G	9.445	0.999664	-	intergenic_variant	-	0.0011	0.023
rs762500745	chr9	6125911	A	C	0.272	0.999991	-	intergenic_variant	-	0.0053	0.111
rs340916	chr9	6126372	T	C	44.984	0.999937	-	intergenic_variant	-	0.00075	0.014
rs13296527	chr9	6127082	T	G	14.873	0.99989	-	intergenic_variant	-	0.022	0.013
rs150726913,rs34481522	chr9	6127338	TA	T	11.764	0.999706	-	intergenic_variant	-	0.0061	0.017
rs10975448	chr9	6127514	T	A	11.406	0.9999	-	intergenic_variant	-	0.004	0.019
rs6477038	chr9	6127921	C	A	12.772	0.99992	-	intergenic_variant	-	0.013	0.015
rs4742158	chr9	6128137	C	A	14.193	0.999883	-	intergenic_variant	-	0.0092	0.015
rs340910	chr9	6128620	A	G	45.439	0.999875	-	intergenic_variant	-	0.0059	0.011
rs13293742	chr9	6129017	C	T	14.902	0.999913	-	intergenic_variant	-	0.02	0.013
rs771636134	chr9	6129320	C	A	0.778	0.991427	-	intergenic_variant	-	0.013	-0.057
rs201812672,rs755934286	chr9	6129885	GAAACAAACAAACAAAC	!GAAACAAACAAACAAAC	8.767	0.997223	-	intergenic_variant	-	0.021	0.017
rs759327240	chr9	6130640	G	GACAA	0.009	0.928156	-	intergenic_variant	-	0.013	-0.581
rs531311770	chr9	6131539	G	C	1.166	0.995118	-	intergenic_variant	-	0.013	-0.048
rs775300197	chr9	6131995	T	C	0.005	0.868365	-	intergenic_variant	-	0.046	-0.51
rs407153	chr9	6133014	C	T	45.675	0.99992	-	intergenic_variant	-	0.0015	0.013
rs6477040	chr9	6133074	T	C	14.296	0.999954	-	intergenic_variant	-	0.01	0.015
rs10975450	chr9	6133672	T	A	14.902	0.99983	-	intergenic_variant	-	0.027	0.013
rs10975451	chr9	6134466	A	C	11.938	0.999947	-	intergenic_variant	-	0.0057	0.017
rs10975452	chr9	6134510	A	G	14.897	0.999801	-	intergenic_variant	-	0.029	0.013
rs2069264	chr9	6134787	C	T	14.323	0.999705	-	intergenic_variant	-	0.0097	0.015
rs10975454	chr9	6135411	A	C	12.865	0.999969	-	intergenic_variant	-	0.014	0.015
rs77911193	chr9	6135571	T	C	1.155	0.997739	-	intergenic_variant	-	0.01	0.049
chr9:6135696:0:0	chr9	6135696	!A	A	14.313	0.99972	-	-	-	0.01	0.015
rs2094756	chr9	6135696	T	!T	12.893	0.999696	-	intergenic_variant	-	0.014	0.015
rs6477041	chr9	6136219	C	T	13.651	0.997627	-	intergenic_variant	-	0.038	0.012
rs4590488	chr9	6136268	G	A	46.482	0.990568	-	intergenic_variant	-	0.018	0.01
chr9:6136328:0:0	chr9	6136328	!A	A	0.159	0.956906	-	-	-	0.041	-0.104
chr9:6136328:0:2	chr9	6136328	G	!G	0.158	0.964163	-	intergenic_variant	-	0.043	-0.103
chr9:6136497:0	chr9	6136497	A	G	0.313	0.856232	-	intergenic_variant	-	0.048	0.08
rs28845239	chr9	6136559	C	T	28.145	0.951554	-	intergenic_variant	-	0.004	0.013
rs7467641	chr9	6136676	G	A	12.767	0.983081	-	intergenic_variant	-	0.024	0.014
rs116880401	chr9	6136822	G	C	15.912	0.996537	-	intergenic_variant	-	0.019	-0.013
rs112366926	chr9	6136898	C	T	11.547	0.999498	-	intergenic_variant	-	0.019	0.015
rs10123047	chr9	6137084	G	A	45.88	0.999784	-	intergenic_variant	-	0.0091	0.011
rs556034724	chr9	6137109	T	C	0.921	0.997482	-	intergenic_variant	-	0.048	0.042
rs553610679	chr9	6137260	A	T	0.175	0.990851	-	intergenic_variant	-	0.042	0.099
rs201162948,rs9696241	chr9	6137479	G	A	10.637	0.980177	-	intergenic_variant	-	0.045	0.013
rs12380022	chr9	6138891	G	A	45.692	0.999778	-	intergenic_variant	-	0.0079	0.011
rs199713149,rs9407322	chr9	6139656	T	G	46.576	0.985712	-	intergenic_variant	-	0.017	0.01
chr9:6140237:0	chr9	6140237	A	T	0.026	0.915586	-	intergenic_variant	-	0.031	-0.295
rs201908434	chr9	6140238	C	T	0.026	0.915585	-	intergenic_variant	-	0.031	-0.295
rs60185474	chr9	6140279	G	A	10.995	0.988376	-	intergenic_variant	-	0.031	0.014
rs9407323	chr9	6140529	G	A	45.773	0.997996	-	intergenic_variant	-	0.011	0.01
chr9:6140845:0	chr9	6140845	A	C	0.598	0.997967	-	intergenic_variant	-	0.013	0.065
rs200448193	chr9	6141690	TG	T	45.686	0.992511	-	intergenic_variant	-	0.0026	0.012
rs72699174	chr9	6142329	T	C	1.442	0.996548	-	intergenic_variant	-	9.3e-05	0.067
rs10975460	chr9	6142674	A	G	17.505	0.999332	-	intergenic_variant	-	0.028	0.012
rs10815357	chr9	6144025	G	A	17.994	0.997347	-	intergenic_variant	-	0.034	0.011
rs10815358	chr9	6144065	A	G	17.527	0.997245	-	intergenic_variant	-	0.032	0.012
rs559706766	chr9	6145916	A	G	0.036	0.99054	-	intergenic_variant	-	0.0085	-0.293
rs406322	chr9	6146121	T	C	20.889	0.998946	-	intergenic_variant	-	5.5e-19	0.045
rs369756	chr9	6146441	T	G	19.371	0.998752	-	intergenic_variant	-	2.6e-19	0.046
rs384766	chr9	6146800	C	T	22.818	0.998838	-	intergenic_variant	-	2.6e-19	0.044
rs768676636	chr9	6148842	G	T	0.17	0.995256	-	intergenic_variant	-	0.011	0.125
rs201975667	chr9	6149357	A	T	0.482	0.99979	-	intergenic_variant	-	0.0075	0.08
rs116898132	chr9	6151129	C	T	5.225	0.990561	-	intergenic_variant	-	7.9e-07	-0.046
rs190230505	chr9	6151895	A	G	0.482	0.999802	-	intergenic_variant	-	0.0075	0.08
rs202077500	chr9	6152128	CA	!CA	30.725	0.9596	-	intergenic_variant	-	4.3e-16	0.037
chr9:6152128:0:0	chr9	6152128	!CAA	CAA	30.885	0.958122	-	-	-	1.4e-15	0.036
rs450108	chr9	6153485	C	T	41.329	0.999871	-	intergenic_variant	-	4.4e-20	0.038
rs141347273	chr9	6154012	A	G	2.202	0.999884	-	intergenic_variant	-	0.022	0.032
rs138994175	chr9	6154874	T	C	1.85	0.999693	-	intergenic_variant	-	0.0014	0.048
rs1116795	chr9	6155226	T	G	40.456	0.999954	-	intergenic_variant	-	7.1e-21	0.039
rs35802595	chr9	6155340	C	CT	28.27	0.99705	-	intergenic_variant	-	3.2e-08	-0.025
rs10815359	chr9	6155865	T	C	40.587	0.99974	-	intergenic_variant	-	4.6e-21	0.039
rs2183912	chr9	6155928	A	T	41.029	0.999855	-	intergenic_variant	-	4.9e-21	0.039
rs201543877	chr9	6156013	GAAAA	!GAAAA	23.536	0.900963	-	intergenic_variant	-	2.8e-07	-0.026
chr9:6156013:0:0	chr9	6156013	!GAAA	GAAA	25.646	0.890428	-	-	-	8.7e-07	-0.025
rs147172697,rs199503106,rs778719871	chr9	6158512	GCTTCCTTC	!GCTTCCTTC	22.571	0.998755	-	intergenic_variant	-	1.6e-18	0.043
chr9:6158512:0:0	chr9	6158512	!GCTTC	GCTTC	22.572	0.998755	-	-	-	1.7e-18	0.043
rs117457252	chr9	6159193	C	T	5.212	0.989457	-	intergenic_variant	-	7.2e-07	-0.046
rs575967177	chr9	6159225	T	C	0.357	0.994692	-	intergenic_variant	-	0.0012	0.112
rs10975467	chr9	6159758	T	C	21.935	0.999971	-	intergenic_variant	-	1.8e-19	0.045
rs7850598	chr9	6159759	G	A	40.846	0.999953	-	intergenic_variant	-	1.2e-21	0.04
rs4637906	chr9	6160049	G	C	40.695	0.999956	-	intergenic_variant	-	4.8e-21	0.039
rs2890697	chr9	6160249	T	A	40.814	0.999971	-	intergenic_variant	-	3e-21	0.039
rs149773617,rs34756326	chr9	6160397	CAA	!CAA	32.866	0.910351	-	intergenic_variant	-	1.1e-16	0.038
chr9:6160397:0:0	chr9	6160397	!CAAA	CAAA	34.66	0.903335	-	-	-	2.9e-15	0.036
rs2225537	chr9	6160578	T	C	40.774	0.999903	-	intergenic_variant	-	3.1e-21	0.039
rs2210462	chr9	6160648	T	C	40.764	0.99967	-	intergenic_variant	-	4.1e-21	0.039
rs116905864	chr9	6161095	C	T	2.016	0.995799	-	intergenic_variant	-	0.021	-0.034
rs117918801	chr9	6161466	T	C	0.633	0.996802	-	intergenic_variant	-	0.014	0.063
rs10124250	chr9	6161686	T	C	40.644	0.999944	-	intergenic_variant	-	1.8e-21	0.04
rs776790058	chr9	6161764	G	A	0.315	0.995064	-	intergenic_variant	-	0.0068	0.1
rs778903655	chr9	6163012	C	T	0.185	0.998134	-	intergenic_variant	-	0.016	0.114
chr9:6163160:0:0	chr9	6163160	!CTG	CTG	40.897	0.99476	-	-	-	2e-21	0.04
rs3069823,rs397689038	chr9	6163160	CTGTG	!CTGTG	39.497	0.994897	-	intergenic_variant	-	1.2e-20	0.039
rs72699183	chr9	6163764	A	G	20.946	0.999991	-	intergenic_variant	-	1.2e-19	0.045
rs10119713	chr9	6163823	A	G	40.637	0.999981	-	intergenic_variant	-	1.9e-21	0.04
rs10815361	chr9	6164072	C	A	18.492	0.980765	-	intergenic_variant	-	0.011	0.014
chr9:6166325:0:2	chr9	6166325	CTTTT	!CTTTT	17.971	0.858922	-	intergenic_variant	-	1.1e-11	0.039
chr9:6166325:0:0	chr9	6166325	!CTTT	CTTT	34.109	0.846422	-	-	-	6e-06	0.021
rs5896143	chr9	6166325	CTT	!CTT	10.006	0.85574	-	intergenic_variant	-	0.037	-0.015
rs2079	chr9	6166653	A	G	32.984	0.999916	-	intergenic_variant	-	1.4e-18	0.038
rs2381413	chr9	6167017	G	!G	41.222	0.999945	-	intergenic_variant	-	3.1e-21	0.039
chr9:6167017:0:0	chr9	6167017	!C	C	41.241	0.999898	-	-	-	4.7e-21	0.039
rs72699184	chr9	6171224	T	C	3.692	0.995911	-	intergenic_variant	-	0.00098	0.035
rs4142528	chr9	6172296	T	A	33.142	0.999641	-	intergenic_variant	-	1e-20	0.041
rs7032572	chr9	6172380	G	A	14.29	0.998977	-	intergenic_variant	-	2.6e-19	0.052
chr9:6173719:0	chr9	6173719	C	T	0.083	0.999466	-	intergenic_variant	-	0.03	0.146
rs10815362	chr9	6173798	T	C	10.894	0.999947	-	intergenic_variant	-	0.00023	0.024
chr9:6174037:0:0	chr9	6174037	TA	!TA	20.495	0.953052	-	-	-	0.017	0.012
rs10815363	chr9	6174316	T	C	33.159	0.999724	-	intergenic_variant	-	1e-20	0.041
rs72699185	chr9	6175522	T	G	5.157	0.996996	-	intergenic_variant	-	2.1e-07	0.048
rs72699186	chr9	6175855	T	A	14.099	0.998862	-	intergenic_variant	-	8.1e-20	0.053
chr9:6176286:0:3	chr9	6176286	GAAA	!GAAA	7.224	0.812462	-	intergenic_variant	-	0.0052	0.025
rs369919460	chr9	6176301	AAT	!AAT	5.939	0.812487	-	intergenic_variant	-	0.019	-0.023
chr9:6176302:0:6	chr9	6176302	A	!A	0.518	0.91008	-	intergenic_variant	-	1e-12	-0.22
rs771825390	chr9	6176532	C	T	0.112	0.983371	-	intergenic_variant	-	0.036	0.129
rs78436571	chr9	6176534	C	T	7.911	0.999911	-	intergenic_variant	-	0.023	0.017
rs4742165	chr9	6176770	T	G	7.956	0.99994	-	intergenic_variant	-	0.021	0.017
rs72699188	chr9	6176871	G	C	13.758	0.998859	-	intergenic_variant	-	1.1e-20	0.055
rs10815364	chr9	6177291	G	T	33.095	0.999409	-	intergenic_variant	-	1.2e-20	0.04
rs10975468	chr9	6177302	T	C	13.758	0.998842	-	intergenic_variant	-	1.1e-20	0.055
rs9777458	chr9	6177420	C	T	22.272	0.999645	-	intergenic_variant	-	4.6e-15	0.039
rs9775039	chr9	6177453	A	G	13.774	0.998054	-	intergenic_variant	-	1.1e-20	0.055
rs150513184	chr9	6177677	A	G	2.018	0.995321	-	intergenic_variant	-	0.02	-0.034
rs139499742	chr9	6177719	A	C	0.646	0.996825	-	intergenic_variant	-	4.7e-16	-0.212
rs754426015	chr9	6177729	A	G	0.03	0.983367	-	intergenic_variant	-	0.015	0.274
chr9:6178081:0	chr9	6178081	T	G	13.67	0.995494	-	intergenic_variant	-	8.3e-21	0.055
rs552376976	chr9	6178277	T	C	13.754	0.998511	-	intergenic_variant	-	1.1e-20	0.055
rs9697230	chr9	6178303	T	C	33.192	0.998002	-	intergenic_variant	-	9.1e-21	0.041
rs62558407	chr9	6178411	T	G	33.637	0.998905	-	intergenic_variant	-	3.5e-19	0.039
chr9:6178483:0:0	chr9	6178483	!C	C	0.631	0.991926	-	-	-	0.0003	0.093
chr9:6178483:0:1	chr9	6178483	T	!T	0.631	0.991926	-	intergenic_variant	-	0.0003	0.093
rs12376324	chr9	6178525	A	G	13.758	0.998874	-	intergenic_variant	-	1e-20	0.055
rs62558408	chr9	6178690	A	G	33.108	0.999306	-	intergenic_variant	-	9.1e-21	0.041
rs540870314	chr9	6178735	G	A	2.716	0.996865	-	intergenic_variant	-	0.018	0.03
rs182666245	chr9	6178999	T	G	2.884	0.999857	-	intergenic_variant	-	0.0022	0.037
chr9:6179035:0	chr9	6179035	T	C	0.081	0.998866	-	intergenic_variant	-	0.027	0.152
rs11506294	chr9	6179117	G	A	22.605	0.999412	-	intergenic_variant	-	1.2e-14	0.038
chr9:6179141:0	chr9	6179141	A	C	0.15	0.998529	-	intergenic_variant	-	0.014	0.126
rs10815365,rs146719350	chr9	6179189	G	A	10.842	0.99986	-	intergenic_variant	-	0.00027	0.024
rs10975471	chr9	6179318	T	C	13.779	0.998417	-	intergenic_variant	-	4.8e-21	0.056
chr9:6179421:0:3	chr9	6179421	C	!C	0.052	0.986485	-	intergenic_variant	-	0.033	-0.182
rs199963768	chr9	6179524	G	A	1.032	0.973301	-	intergenic_variant	-	0.012	-0.052
rs11521485	chr9	6179948	T	C	14.227	0.985897	-	intergenic_variant	-	1.9e-20	0.054
rs7874783	chr9	6180636	T	C	7.957	0.999945	-	intergenic_variant	-	0.02	0.018
rs4097694	chr9	6181307	T	C	10.84	0.999927	-	intergenic_variant	-	0.00026	0.024
rs4529511	chr9	6181525	T	C	22.239	0.999445	-	intergenic_variant	-	4.2e-15	0.039
rs373229054	chr9	6182407	C	T	0.224	0.900225	-	intergenic_variant	-	0.00033	-0.165
chr9:6182471:0:2	chr9	6182471	C	!C	0.033	0.846231	-	intergenic_variant	-	0.021	0.28
rs10758745	chr9	6182486	G	C	22.437	0.812242	-	intergenic_variant	-	0.00025	-0.02
rs10758746	chr9	6182497	T	!T	9.371	0.817154	-	intergenic_variant	-	0.0091	-0.02
rs10975473	chr9	6182542	T	A	4.047	0.982742	-	intergenic_variant	-	9.4e-07	0.051
rs532029992	chr9	6182567	C	G	18.415	0.885335	-	intergenic_variant	-	0.00037	0.02
rs10975474	chr9	6182582	T	G	4.803	0.98703	-	intergenic_variant	-	2.9e-07	0.049
rs4008355	chr9	6182747	!C	C	39.772	0.891459	-	intergenic_variant	-	5.6e-07	0.022
chr9:6182747:0:0	chr9	6182747	G	!G	37.651	0.888942	-	-	-	9.7e-06	0.02
rs4008355	chr9	6182747	A	!A	2.121	0.993766	-	intergenic_variant	-	0.042	0.029
rs10975475	chr9	6182815	C	T	7.191	0.982338	-	intergenic_variant	-	1.8e-07	0.041
rs568852294	chr9	6183057	G	C	0.579	0.99516	-	intergenic_variant	-	0.015	0.067
rs185897003	chr9	6183061	C	G	0.579	0.99516	-	intergenic_variant	-	0.015	0.067
rs189878203	chr9	6183062	C	G	0.579	0.99516	-	intergenic_variant	-	0.015	0.067
rs192646987	chr9	6183869	G	T	1.18	0.995435	-	intergenic_variant	-	0.012	-0.048
rs2890704	chr9	6184165	T	C	10.823	0.999875	-	intergenic_variant	-	0.00028	0.024
rs12349858	chr9	6185295	T	C	14.798	0.999831	-	intergenic_variant	-	1.1e-20	0.053
rs544832082	chr9	6185982	G	A	0.009	0.917499	-	intergenic_variant	-	0.012	-0.59
rs553818976	chr9	6186505	A	AAAAACAAAAC	1.112	0.993662	-	intergenic_variant	-	6.4e-05	0.078
rs76962799	chr9	6187132	A	C	3.871	0.997833	-	intergenic_variant	-	4e-05	0.044
rs117455876	chr9	6187324	G	T	3.553	0.996467	-	intergenic_variant	-	0.0053	-0.031
rs1929996	chr9	6187636	C	G	32.763	0.999816	-	intergenic_variant	-	9.6e-22	0.042
rs768827594	chr9	6187808	C	G	0.036	0.990797	-	intergenic_variant	-	0.0083	-0.293
rs10758748	chr9	6187862	T	C	10.449	0.999922	-	intergenic_variant	-	4.2e-05	0.027
rs4742166	chr9	6188124	G	C	32.736	0.999839	-	intergenic_variant	-	6.9e-22	0.042
rs1412426	chr9	6188652	A	C	32.73	0.999855	-	intergenic_variant	-	7.7e-22	0.042
rs1412425	chr9	6188740	A	C	32.729	0.999842	-	intergenic_variant	-	7.9e-22	0.042
rs9299029	chr9	6189633	C	T	17.838	0.999809	-	intergenic_variant	-	0.0037	0.016
rs1342327	chr9	6189874	G	C	19.032	0.999886	-	intergenic_variant	-	0.0013	0.017
rs1342326	chr9	6190076	C	A	14.136	0.999941	-	intergenic_variant	-	4.4e-20	0.054
rs771277616	chr9	6190467	C	A	0.456	0.982329	-	intergenic_variant	-	0.033	-0.064
rs10739087	chr9	6191105	A	C	10.503	0.999941	-	intergenic_variant	-	3.7e-05	0.028
rs10739088	chr9	6191110	T	C	10.503	0.999941	-	intergenic_variant	-	3.7e-05	0.028
rs2095044	chr9	6192796	T	C	24.518	0.99978	-	intergenic_variant	-	1.1e-26	0.051
rs2210465	chr9	6193022	T	C	10.502	0.99998	-	intergenic_variant	-	3.9e-05	0.027
rs2381416	chr9	6193455	C	A	25.762	0.9999	-	intergenic_variant	-	1.7e-26	0.05
rs564438354	chr9	6193727	T	C	0.247	0.99166	-	intergenic_variant	-	0.0016	0.129
rs186032902	chr9	6194484	T	C	1.165	0.994501	-	intergenic_variant	-	0.011	-0.05
rs549078087	chr9	6194693	G	A	0.382	0.994325	-	intergenic_variant	-	0.0092	0.087
rs10815370	chr9	6194831	C	A	33.579	0.999854	-	intergenic_variant	-	6.2e-22	0.042
rs4742167	chr9	6195285	C	T	33.578	0.99978	-	intergenic_variant	-	5.9e-22	0.042
rs7033058	chr9	6196645	T	C	33.033	0.999846	-	intergenic_variant	-	1.1e-22	0.043
rs10975479	chr9	6197377	G	A	14.378	0.999821	-	intergenic_variant	-	6.2e-21	0.054
rs1888909	chr9	6197392	T	C	24.522	0.999903	-	intergenic_variant	-	1.6e-26	0.05
rs113690127	chr9	6197547	A	G	4.882	0.992118	-	intergenic_variant	-	0.012	-0.024
rs138714180	chr9	6197753	G	C	1.25	0.996886	-	intergenic_variant	-	0.0074	0.049
rs77632918	chr9	6198384	G	A	2.969	0.996601	-	intergenic_variant	-	5.9e-06	0.054
rs28551499	chr9	6198578	C	A	6.493	0.999174	-	intergenic_variant	-	1.5e-08	0.047
rs79852653	chr9	6198894	T	C	1.62	0.992441	-	intergenic_variant	-	0.0071	-0.044
rs928411	chr9	6199492	A	T	32.995	0.999907	-	intergenic_variant	-	1.5e-21	0.041
rs928410	chr9	6199536	T	C	10.572	0.999978	-	intergenic_variant	-	6.9e-05	0.027
rs10046872	chr9	6201136	G	C	10.443	0.999714	-	intergenic_variant	-	7.4e-05	0.027
rs1929995	chr9	6201163	C	T	15.186	0.999954	-	intergenic_variant	-	7e-20	0.052
rs2150970	chr9	6201364	G	A	10.635	0.999703	-	intergenic_variant	-	0.00011	0.026
rs1475658	chr9	6201574	T	A	33.41	0.9994	-	intergenic_variant	-	6.4e-21	0.041
rs13298116	chr9	6201575	T	A	22.398	0.99984	-	intergenic_variant	-	1.1e-14	0.038
rs10975481	chr9	6204469	G	A	42.172	0.998919	-	intergenic_variant	-	4.9e-21	0.039
rs117793869	chr9	6204491	T	A	3.558	0.995725	-	intergenic_variant	-	0.006	-0.03
rs4366128	chr9	6205394	T	C	10.573	0.999933	-	intergenic_variant	-	7.2e-05	0.026
rs144829310	chr9	6208030	T	G	13.776	0.999972	-	intergenic_variant	-	6.6e-21	0.055
rs11794953	chr9	6208855	G	A	1.83	0.999766	-	intergenic_variant	-	0.0021	0.047
rs7046661	chr9	6209199	C	G	33.27	0.999939	-	intergenic_variant	-	5.8e-21	0.041
rs188139872	chr9	6209504	T	C	1.205	0.987145	-	intergenic_variant	-	0.047	-0.038
rs992969	chr9	6209697	A	G	24.493	0.999952	-	intergenic_variant	-	1e-25	0.05
rs3939286	chr9	6210099	T	C	24.494	0.999981	-	intergenic_variant	-	1.1e-25	0.05
rs182464518	chr9	6210457	G	C	0.002	0.902554	-	intergenic_variant	-	0.036	0.892
rs185950001	chr9	6210501	T	A	0.843	0.996618	-	intergenic_variant	-	0.00015	0.083
rs746143428	chr9	6210713	G	A	0.009	0.920096	-	intergenic_variant	-	0.012	-0.591
chr9:6211450:0	chr9	6211450	G	C	0.002	0.902081	IL33	upstream_gene_variant	-	0.036	0.892
rs137882320,rs529093185	chr9	6211452	!C	C	26.401	0.999637	IL33	upstream_gene_variant	-	4e-24	0.047
chr9:6211452:0:0	chr9	6211452	CTGTTT	!CTGTTT	23.927	0.999534	-	-	-	6.4e-20	0.044
rs751990310	chr9	6211452	CTGTTTTGTTT	!CTGTTTTGTTT	2.447	0.998987	IL33	upstream_gene_variant	-	0.0004	0.047
rs72699191	chr9	6211813	C	T	15.331	0.999947	IL33	upstream_gene_variant	-	3.1e-20	0.052
rs150522998	chr9	6212165	G	T	0.482	0.999836	IL33	upstream_gene_variant	-	0.0074	0.08
rs928412	chr9	6213148	A	G	25.984	0.999934	IL33	upstream_gene_variant	-	7.3e-25	0.048
rs928413	chr9	6213387	G	A	25.353	0.999942	IL33	upstream_gene_variant	-	3.4e-24	0.047
rs7848215	chr9	6213468	T	!T	25.089	0.999904	IL33	upstream_gene_variant	-	8.6e-25	0.048
chr9:6213468:0:0	chr9	6213468	!C	C	25.089	0.999901	-	-	-	8.6e-25	0.048
chr9:6213614:0:6	chr9	6213614	C	!C	0.42	0.954269	IL33	upstream_gene_variant	-	0.0099	0.085
rs10815374	chr9	6213705	A	G	9.941	0.99967	IL33	upstream_gene_variant	-	0.0081	0.018
rs142807069	chr9	6213820	G	A	18.648	0.996095	IL33	upstream_gene_variant	-	9.9e-17	0.043
rs10975488	chr9	6213829	G	A	19.195	0.996306	IL33	upstream_gene_variant	-	1.2e-15	0.041
rs35012226	chr9	6213853	G	A	13.385	0.995009	IL33	upstream_gene_variant	-	0.039	0.012
rs761753751	chr9	6214934	A	T	0.169	0.994209	IL33	upstream_gene_variant	-	0.012	0.124
rs1157505	chr9	6216240	G	C	24.213	0.996152	IL33	intron_variant	-	1.1e-07	-0.025
rs11791561	chr9	6216516	G	C	47.3	0.997059	IL33	intron_variant	-	6.6e-06	-0.019
rs111896044	chr9	6216815	A	G	8.156	0.99518	IL33	intron_variant	-	0.028	-0.016
chr9:6218684:0:0	chr9	6218684	!ATGTTC	ATGTTC	6.782	0.826461	-	-	-	0.00018	0.033
rs201640585	chr9	6218684	ATC	!ATC	6.753	0.826182	IL33	intron_variant	-	0.00028	0.032
chr9:6218690:0	chr9	6218690	C	T	6.475	0.825198	IL33	intron_variant	-	0.00011	0.035
chr9:6218770:0	chr9	6218770	T	TATATATATATGTTCTCCATATATATATATGTTCTCC	0.009	0.862472	IL33	intron_variant	-	0.034	0.585
rs2066361	chr9	6218960	A	T	22.078	0.957114	IL33	intron_variant	-	1.3e-12	0.036
rs2066362	chr9	6219176	T	G	13.613	0.997877	IL33	intron_variant	-	8.4e-18	0.051
rs1891385	chr9	6219845	C	A	8.029	0.996773	IL33	intron_variant	-	0.048	0.015
rs142360071	chr9	6220750	A	ATTG	0.899	0.991162	IL33	intron_variant	-	0.00011	0.083
rs16924144	chr9	6221246	C	T	33.952	0.998863	IL33	intron_variant	-	8.4e-06	-0.019
rs10815376	chr9	6222149	T	C	30.627	0.999838	IL33	intron_variant	-	2.8e-10	0.028
rs182714790	chr9	6223665	A	G	0.729	0.995159	IL33	intron_variant	-	0.0032	-0.071
rs118148121	chr9	6223837	A	T	5.307	0.99387	IL33	intron_variant	-	5.8e-06	-0.042
rs2210464	chr9	6223903	T	A	25.164	0.999765	IL33	intron_variant	-	0.0008	-0.016
rs10815377	chr9	6224971	G	C	27.996	0.999805	IL33	intron_variant	-	0.00063	-0.016
rs10815378	chr9	6224977	C	T	27.996	0.999804	IL33	intron_variant	-	0.00063	-0.016
rs10435816	chr9	6225535	G	A	27.998	0.999783	IL33	intron_variant	-	0.00062	-0.016
rs7048482	chr9	6225659	A	G	3.709	0.997806	IL33	intron_variant	-	0.0019	0.033
rs10815379	chr9	6225825	A	C	25.18	0.999733	IL33	intron_variant	-	0.00054	-0.016
rs10815380	chr9	6226086	T	C	25.429	0.999759	IL33	intron_variant	-	0.00049	-0.016
rs758071112	chr9	6226168	T	C	0.219	0.986948	IL33	intron_variant	-	0.042	0.09
rs1418386	chr9	6226207	T	C	27.995	0.999733	IL33	intron_variant	-	0.00062	-0.016
rs10815381	chr9	6226289	G	A	25.428	0.999737	IL33	intron_variant	-	0.00051	-0.016
rs1418385	chr9	6226295	T	C	27.996	0.999776	IL33	intron_variant	-	0.00062	-0.016
rs10975497	chr9	6226592	T	C	27.96	0.999769	IL33	intron_variant	-	0.00092	-0.015
rs10975498	chr9	6226688	C	T	27.995	0.999731	IL33	intron_variant	-	0.00062	-0.016
rs2006682	chr9	6227045	G	C	28.74	0.999711	IL33	intron_variant	-	1.1e-10	0.029
rs2210463	chr9	6227752	G	A	27.953	0.99984	IL33	intron_variant	-	0.00067	-0.016
rs2026990	chr9	6228694	G	A	27.952	0.999791	IL33	intron_variant	-	0.00065	-0.016
rs757657744	chr9	6228846	CAAA	!CAAA	20.325	0.94801	IL33	intron_variant	-	1.8e-09	0.031
rs386414378,rs386414379,rs59919340,rs757657744	chr9	6228846	CAAAA	!CAAAA	24.876	0.950596	IL33	intron_variant	-	0.0055	-0.014
chr9:6228846:0:0	chr9	6228846	CAA	!CAA	38.958	0.959845	-	-	-	0.011	-0.011
rs34349688,rs397787538	chr9	6228906	CA	C	44.146	0.999692	IL33	intron_variant	-	0.0065	-0.011
rs4740840	chr9	6229110	G	A	27.901	0.999754	IL33	intron_variant	-	0.00077	-0.015
rs16924159	chr9	6229417	A	G	33.289	0.999177	IL33	intron_variant	-	8.1e-05	-0.017
chr9:6230072:0:0	chr9	6230072	!G	G	25.222	0.999675	-	-	-	0.00059	-0.016
rs10975499	chr9	6230072	A	!A	25.222	0.999675	IL33	intron_variant	-	0.00059	-0.016
rs10758750	chr9	6230513	G	C	27.698	0.999873	IL33	intron_variant	-	0.00051	-0.016
rs10815383	chr9	6230670	G	C	27.711	0.999744	IL33	intron_variant	-	0.00056	-0.016
rs16924161	chr9	6230912	C	T	19.383	0.999707	IL33	intron_variant	-	9.7e-07	-0.025
rs12551256	chr9	6231239	G	A	44.217	0.999819	IL33	intron_variant	-	0.0067	-0.011
rs12551268	chr9	6231318	A	C	28.118	0.999838	IL33	intron_variant	-	1.6e-10	0.029
rs10815388	chr9	6232242	C	T	35.296	0.999933	IL33	intron_variant	-	0.0013	-0.014
rs12351913	chr9	6232703	C	G	35.263	0.999924	IL33	intron_variant	-	0.0019	-0.013
rs12683567	chr9	6232985	T	C	35.455	0.99961	IL33	intron_variant	-	0.0014	-0.014
rs12339348	chr9	6233082	T	A	20.528	0.999944	IL33	intron_variant	-	1.7e-12	0.036
rs16924171	chr9	6233279	A	T	35.256	0.999955	IL33	intron_variant	-	0.0019	-0.013
rs17582919	chr9	6233376	C	T	20.529	0.999941	IL33	intron_variant	-	1.7e-12	0.036
rs7033258	chr9	6234131	G	A	35.254	0.999932	IL33	intron_variant	-	0.0019	-0.013
rs7034720	chr9	6234546	C	A	35.253	0.999942	IL33	intron_variant	-	0.0019	-0.013
rs397761168,rs57459277	chr9	6234761	T	TC	32.766	0.999938	IL33	intron_variant	-	0.0022	-0.013
rs10975504	chr9	6235009	G	A	20.529	0.999897	IL33	intron_variant	-	1.6e-12	0.036
rs576552809	chr9	6235109	A	G	0.013	0.979124	IL33	intron_variant	-	0.0098	0.474
rs12341955	chr9	6235217	T	A	44.266	0.999615	IL33	intron_variant	-	0.0047	-0.012
rs10815390	chr9	6235343	C	T	35.213	0.999944	IL33	intron_variant	-	0.0021	-0.013
rs1375	chr9	6235753	G	T	36.118	0.999933	IL33	intron_variant	-	0.0018	-0.013
rs564130989	chr9	6235871	C	T	0.383	0.993075	IL33	intron_variant	-	0.008	0.089
rs201261555,rs61318432	chr9	6236018	TAC	!TAC	38.275	0.979556	IL33	intron_variant	-	0.001	-0.014
chr9:6236018:0:0	chr9	6236018	TACACACACAC	!TACACACACAC	32.559	0.952543	-	-	-	0.0017	0.014
rs928414	chr9	6236350	G	A	36.049	0.999319	IL33	intron_variant	-	0.002	-0.013
rs4237163	chr9	6236496	A	T	43.353	0.999889	IL33	intron_variant	-	0.0059	-0.011
rs4237164	chr9	6236501	G	T	43.354	0.999873	IL33	intron_variant	-	0.0059	-0.011
rs5896145	chr9	6236712	CA	C	33.601	0.999776	IL33	intron_variant	-	0.0019	-0.013
rs112935616	chr9	6236830	T	C	20.585	0.999091	IL33	intron_variant	-	2.9e-12	0.035
rs10975507	chr9	6236977	T	A	20.582	0.999816	IL33	intron_variant	-	2e-12	0.036
rs776241318	chr9	6237017	C	T	0.339	0.965207	IL33	intron_variant	-	0.016	0.088
rs10975509	chr9	6237263	G	A	33.601	0.999757	IL33	intron_variant	-	0.0019	-0.013
rs17498196	chr9	6237547	C	A	20.612	0.999781	IL33	intron_variant	-	2e-12	0.036
rs750671329	chr9	6237618	C	T	0.114	0.983878	IL33	intron_variant	-	0.043	0.124
rs72689561	chr9	6238750	C	A	20.656	0.999815	IL33	intron_variant	-	3.5e-12	0.035
rs7025417	chr9	6240084	C	T	25.16	0.999706	IL33	intron_variant	-	0.00045	-0.017
rs10815391	chr9	6240235	G	T	20.656	0.999809	IL33	intron_variant	-	3.5e-12	0.035
rs10815392	chr9	6240236	C	T	20.656	0.999809	IL33	intron_variant	-	3.5e-12	0.035
rs10815393	chr9	6240324	C	T	20.656	0.999803	IL33	intron_variant	-	3.5e-12	0.035
rs10118795	chr9	6240658	T	C	35.079	0.999819	IL33	intron_variant	-	0.0023	-0.013
rs72689565	chr9	6240953	C	A	20.642	0.998962	IL33	intron_variant	-	3.3e-12	0.035
rs182706096	chr9	6241359	G	T	0.641	0.995741	IL33	intron_variant	-	0.007	0.069
rs4742170	chr9	6242950	C	T	35.996	0.999805	IL33	intron_variant	-	0.002	-0.013
rs7035413	chr9	6243119	G	A	20.646	0.999783	IL33	intron_variant	-	2.9e-12	0.035
rs7038893	chr9	6243392	C	T	20.645	0.999777	IL33	intron_variant	-	3e-12	0.035
rs10975512	chr9	6243819	C	T	25.22	0.999733	IL33	intron_variant	-	0.00041	-0.017
rs7019575	chr9	6243935	C	G	45.867	0.99985	IL33	intron_variant	-	0.0089	0.011
rs72689566	chr9	6245393	C	G	7.826	0.999049	IL33	intron_variant	-	0.013	-0.019
rs10975514	chr9	6246144	A	G	28.822	0.999947	IL33	intron_variant	-	0.00085	-0.015
rs7849201	chr9	6246256	C	T	28.821	0.999969	IL33	intron_variant	-	0.00085	-0.015
rs10975515	chr9	6247117	A	G	37.138	0.999973	IL33	intron_variant	-	0.0033	-0.012
rs11792139	chr9	6247551	T	C	26.351	0.999907	IL33	intron_variant	-	0.00068	-0.016
rs10975516	chr9	6247693	A	G	28.797	0.999911	IL33	intron_variant	-	0.0009	-0.015
rs78100995	chr9	6248007	G	C	19.182	0.999907	IL33	intron_variant	-	3.5e-07	-0.027
rs11792633	chr9	6248035	T	C	28.869	0.999531	IL33	intron_variant	-	0.00086	-0.015
rs76864631	chr9	6248408	A	G	19.182	0.999908	IL33	intron_variant	-	3.5e-07	-0.027
rs1317230	chr9	6251012	A	C	26.348	0.99992	IL33	intron_variant	-	0.00076	-0.016
rs138828591	chr9	6251299	A	G	3.144	0.998287	IL33	intron_variant	-	0.0084	-0.031
rs1330383	chr9	6251507	T	G	28.822	0.99996	IL33	intron_variant	-	0.00086	-0.015
rs1929992	chr9	6251588	C	T	28.822	0.999905	IL33	intron_variant	-	0.00086	-0.015
rs1330382	chr9	6251986	A	G	0.848	0.990155	IL33	intron_variant	-	0.021	0.052
chr9:6252065:0:5	chr9	6252065	A	!A	0.096	0.939443	IL33	intron_variant	-	0.0074	-0.18
rs35322658,rs397800851,rs778630248	chr9	6252330	TAA	T	35.442	0.999917	IL33	intron_variant	-	0.0043	-0.012
rs149045797	chr9	6252690	G	T	0.646	0.997443	IL33	intron_variant	-	2.5e-16	-0.214
rs10815394	chr9	6253297	T	C	29.051	0.999925	IL33	intron_variant	-	0.0013	-0.015
rs1113573	chr9	6253301	C	T	29.872	0.999928	IL33	intron_variant	-	0.0019	-0.014
rs10975519	chr9	6253571	T	C	29.052	0.999978	IL33	synonymous_variant	NM_001199640.1:c.363C>T(p.%3D),NM_001199641.1:c.111C>T(p.%3D),NM_033439.3:c.489C>T(p.%3D)	0.0013	-0.015
rs10975520	chr9	6253710	C	G	28.82	0.999964	IL33	intron_variant	-	0.00083	-0.015
rs7044343	chr9	6254208	C	T	35.518	0.999922	IL33	intron_variant	-	0.0056	-0.012
rs10975521	chr9	6254568	A	T	28.488	0.994239	IL33	intron_variant	-	0.0013	-0.015
rs7857724	chr9	6254694	A	C	34.426	0.99989	IL33	intron_variant	-	0.0031	-0.013
rs150599805	chr9	6254738	C	G	1.984	0.997592	IL33	intron_variant	-	0.026	-0.033
rs7871381	chr9	6254900	G	A	34.473	0.999877	IL33	intron_variant	-	0.0026	-0.013
rs1412421	chr9	6255010	A	C	34.421	0.999867	IL33	intron_variant	-	0.0033	-0.013
rs7047921	chr9	6255319	A	G	28.778	0.999848	IL33	intron_variant	-	0.0009	-0.015
rs12336076	chr9	6255789	C	A	28.772	0.999819	IL33	intron_variant	-	0.00096	-0.015
rs1332290	chr9	6255881	T	G	34.419	0.999822	IL33	intron_variant	-	0.0033	-0.013
rs146597587	chr9	6255967	C	G	0.646	0.997467	IL33	splice_acceptor_variant	-	2.5e-16	-0.214
rs1048274	chr9	6256292	A	G	28.77	0.999794	IL33	3_prime_UTR_variant	-	0.00096	-0.015
rs762143344	chr9	6257621	C	T	0.125	1	IL33	3_prime_UTR_variant	-	0.037	-0.113
rs201076429	chr9	6257919	T	TTAAA	3.718	0.997062	IL33	3_prime_UTR_variant	-	0.00016	0.041
rs147790588	chr9	6258531	C	G	0.753	0.98835	IL33	downstream_gene_variant	-	0.011	-0.06
rs200271772	chr9	6259256	T	C	0.579	0.992095	IL33	downstream_gene_variant	-	0.038	0.056
rs766544933	chr9	6259601	G	T	0.729	0.994775	IL33	downstream_gene_variant	-	0.0034	-0.07
rs568895169	chr9	6259813	C	G	0.753	0.988174	IL33	downstream_gene_variant	-	0.011	-0.06
rs185146805	chr9	6260348	A	G	0.386	0.981543	IL33	downstream_gene_variant	-	0.011	0.083
rs10116764	chr9	6260496	C	G	26.587	0.999631	IL33	downstream_gene_variant	-	0.0012	-0.015
rs4008352	chr9	6261696	C	!C	0.753	0.987943	IL33	downstream_gene_variant	-	0.011	-0.06
rs201552969	chr9	6262944	C	G	0.646	0.997477	IL33	downstream_gene_variant	-	2.5e-16	-0.214
rs370820588	chr9	6263444	C	!C	0.646	0.997479	-	intergenic_variant	-	2.5e-16	-0.214
chr9:6263444:0:0	chr9	6263444	!G	G	0.694	0.967591	-	-	-	6.4e-16	-0.206
rs143215670	chr9	6264551	C	G	0.646	0.997484	-	intergenic_variant	-	2.5e-16	-0.214
rs10815397	chr9	6265256	G	C	27.763	0.999312	-	intergenic_variant	-	0.0004	-0.016
rs113897148	chr9	6266871	T	C	1.157	0.999816	-	intergenic_variant	-	0.044	-0.039
chr9:6267443:0:4	chr9	6267443	CAGATAGATAGAT	!CAGATAGATAGAT	1.156	0.958758	-	intergenic_variant	-	3.4e-13	-0.143
rs576876958	chr9	6267443	CAGATAGATAGATAGAT	!CAGATAGATAGATAGAT	25.617	0.984147	-	intergenic_variant	-	1.5e-07	0.025
rs151120034,rs781491879	chr9	6267443	CAGATAGATAGATAGATAGATAGAT	!CAGATAGATAGATAGATAGATAGAT	19.451	0.960574	-	intergenic_variant	-	0.00059	-0.018
rs746734158	chr9	6267546	CTA	!CTA	9.369	0.838512	-	intergenic_variant	-	0.00039	-0.027
chr9:6267546:0:0	chr9	6267546	!CTATA	CTATA	9.555	0.837665	-	-	-	0.00053	-0.026
chr9:6268500:0:3	chr9	6268500	CAAAA	!CAAAA	1.817	0.932913	-	intergenic_variant	-	0.027	0.035
rs201998351	chr9	6268581	C	T	0.646	0.997502	-	intergenic_variant	-	2.5e-16	-0.214
rs190745440	chr9	6268770	T	C	0.23	0.979493	-	intergenic_variant	-	0.029	-0.095
rs559535126	chr9	6268777	C	CA	0.053	0.993114	-	intergenic_variant	-	0.035	-0.177
rs78261624	chr9	6268906	A	T	0.97	0.996667	-	intergenic_variant	-	9.3e-05	0.081
rs10815398	chr9	6272766	C	A	35.389	0.999486	-	intergenic_variant	-	0.0096	-0.011
rs118001963	chr9	6273159	C	G	0.733	0.987625	-	intergenic_variant	-	0.011	-0.061
rs183312909	chr9	6275181	T	C	0.269	0.99695	-	intergenic_variant	-	0.029	0.085
rs10123156	chr9	6276067	A	G	23.349	0.826608	-	intergenic_variant	-	0.038	0.011
rs13283428	chr9	6276100	T	C	43.5	0.845929	-	intergenic_variant	-	0.015	-0.011
chr9:6276201:0:2	chr9	6276201	ACATCTGTAAGAATCCGTAAGGGCATCTGTAAGAATCCGTAAGGG	!ACATCTGTAAGAATCCGTAAGGGCATCTGTAAGAATCCGTAAGGG	0.053	0.992881	-	intergenic_variant	-	0.034	-0.178
rs113393798	chr9	6278457	G	A	2.219	0.99133	-	intergenic_variant	-	0.032	-0.03
rs191751180	chr9	6278667	G	A	0.269	0.996715	-	intergenic_variant	-	0.029	0.085
rs189481089	chr9	6278735	C	T	0.269	0.996715	-	intergenic_variant	-	0.029	0.085
rs147209310	chr9	6280227	A	C	2.251	0.99729	-	intergenic_variant	-	0.002	0.042
rs183823454	chr9	6280246	G	A	4.401	0.992651	-	intergenic_variant	-	0.038	-0.021
rs191492755	chr9	6280581	C	T	0.94	0.996918	-	intergenic_variant	-	0.0001	0.081
rs146628179	chr9	6282048	T	C	0.447	0.9994	-	intergenic_variant	-	0.0075	0.084
rs78757963	chr9	6282511	A	G	3.71	0.997394	-	intergenic_variant	-	0.00011	0.042
rs74438701	chr9	6282794	C	T	18.371	0.99744	-	intergenic_variant	-	8.3e-06	-0.024
rs376736147	chr9	6282803	A	G	0.018	0.988803	-	intergenic_variant	-	0.015	-0.358
rs547535075	chr9	6283976	A	T	0.579	0.992204	-	intergenic_variant	-	0.038	0.056
rs145697747	chr9	6288604	C	G	0.646	0.997503	-	intergenic_variant	-	2.5e-16	-0.214
chr9:6290488:0:1	chr9	6290488	TACACACACACACAC	!TACACACACACACAC	14.568	0.842813	-	intergenic_variant	-	1.7e-05	0.027
rs34933015	chr9	6290488	TACACACAC	!TACACACAC	12.849	0.871819	-	intergenic_variant	-	0.028	-0.014
rs185705622	chr9	6291948	C	G	0.646	0.997509	-	intergenic_variant	-	2.5e-16	-0.214
rs744567	chr9	6292602	G	C	22.45	0.999832	-	intergenic_variant	-	2.5e-12	0.034
rs186174039	chr9	6292798	C	G	0.646	0.997518	-	intergenic_variant	-	2.5e-16	-0.214
rs10815402	chr9	6293715	A	G	26.391	0.999673	-	intergenic_variant	-	0.001	-0.015
rs191484654	chr9	6295119	G	C	0.29	0.997718	-	intergenic_variant	-	0.028	-0.083
rs185598871	chr9	6295587	T	C	0.349	0.997373	-	intergenic_variant	-	0.0029	0.103
rs747314536	chr9	6295678	T	C	0.054	0.875085	-	intergenic_variant	-	0.049	-0.191
rs748983316	chr9	6295906	T	C	0.169	0.994862	-	intergenic_variant	-	0.023	0.112
rs761350710	chr9	6296572	C	T	0.03	0.986713	-	intergenic_variant	-	0.014	0.274
rs150527924	chr9	6296722	C	T	3.598	0.998144	-	intergenic_variant	-	0.00093	-0.036
rs143305466	chr9	6297108	T	C	22.438	0.999879	-	intergenic_variant	-	2.2e-12	0.034
chr9:6298165:0	chr9	6298165	A	C	0.618	0.99524	-	intergenic_variant	-	0.017	-0.061
rs564745363	chr9	6298298	C	G	0.646	0.997513	-	intergenic_variant	-	2.5e-16	-0.214
chr9:6298318:0	chr9	6298318	A	C	0.03	0.986713	-	intergenic_variant	-	0.014	0.274
chr9:6298328:0:2	chr9	6298328	T	!T	0.031	0.983266	-	intergenic_variant	-	0.024	-0.281
rs559249429	chr9	6299247	G	A	0.94	0.996949	-	intergenic_variant	-	0.0001	0.082
rs139242145	chr9	6299445	T	G	3.068	0.999336	-	intergenic_variant	-	0.00011	-0.046
rs17756142	chr9	6301578	C	A	23.307	0.999923	-	intergenic_variant	-	3.7e-12	0.034
rs556123839	chr9	6301864	A	G	0.169	0.994862	-	intergenic_variant	-	0.023	0.112
rs77011952	chr9	6302569	C	T	5.398	0.994555	-	intergenic_variant	-	2.1e-06	-0.043
rs112695858	chr9	6303358	A	G	25.694	0.999593	-	intergenic_variant	-	1.6e-11	0.032
rs67128098	chr9	6303498	T	A	25.684	0.999961	-	intergenic_variant	-	1.6e-11	0.032
rs993951	chr9	6304401	G	A	42.315	0.999951	-	intergenic_variant	-	0.0024	-0.013
rs7467258	chr9	6305622	G	A	31.351	0.999884	-	intergenic_variant	-	1.2e-10	0.028
rs2169287	chr9	6305904	A	C	24.864	0.999965	-	intergenic_variant	-	1.8e-11	0.032
rs16924301	chr9	6306093	G	A	19.146	0.999917	-	intergenic_variant	-	6.3e-07	-0.026
rs12237914	chr9	6306896	G	A	42.325	0.999945	-	intergenic_variant	-	0.0018	-0.013
rs10975539	chr9	6308729	T	C	22.427	0.999938	-	intergenic_variant	-	3.3e-12	0.034
rs1322166	chr9	6309862	C	T	31.383	0.999943	-	intergenic_variant	-	1.5e-10	0.028
rs10975540	chr9	6310195	G	A	25.744	0.999776	-	intergenic_variant	-	2.2e-11	0.031
rs17705436	chr9	6310908	G	C	23.266	0.999796	-	intergenic_variant	-	2.9e-12	0.034
rs1973136	chr9	6313276	G	A	25.66	0.999659	-	intergenic_variant	-	2.3e-11	0.031
rs10975542	chr9	6314293	A	T	25.115	0.999585	-	intergenic_variant	-	0.00041	-0.017
rs7851000	chr9	6314487	T	C	24.785	0.999855	-	intergenic_variant	-	1.6e-11	0.032
rs72691711	chr9	6315489	A	G	24.827	0.999873	-	intergenic_variant	-	2e-11	0.032
rs531528254	chr9	6317082	T	C	0.231	0.978888	-	intergenic_variant	-	0.037	-0.091
rs10114407	chr9	6317169	G	C	31.39	0.999881	-	intergenic_variant	-	1.4e-10	0.028
rs111819898	chr9	6318195	C	T	28.114	0.999387	-	intergenic_variant	-	5.7e-12	0.031
rs188622838	chr9	6319114	C	T	0.665	0.996475	-	intergenic_variant	-	0.0035	0.073
rs182364481	chr9	6319869	C	T	0.474	0.999251	-	intergenic_variant	-	0.0069	0.082
rs765837688	chr9	6319875	C	T	0.402	0.996581	-	intergenic_variant	-	9e-12	-0.225
rs55779033	chr9	6322680	C	T	30.535	0.999463	-	intergenic_variant	-	1.6e-11	0.03
rs7861651	chr9	6322729	A	G	30.53	0.99892	-	intergenic_variant	-	1.9e-11	0.03
rs543995927	chr9	6324023	GA	!GA	8.905	0.942747	TPD52L3	upstream_gene_variant	-	0.02	-0.017
rs4742179	chr9	6324376	A	C	30.611	0.999804	TPD52L3	upstream_gene_variant	-	1.8e-10	0.028
rs16924328	chr9	6324744	C	T	8.316	0.999623	TPD52L3	upstream_gene_variant	-	0.028	0.016
rs550705573	chr9	6324882	T	C	0.031	0.971462	TPD52L3	upstream_gene_variant	-	0.017	0.293
rs150209927	chr9	6325197	G	A	3.597	0.998228	TPD52L3	upstream_gene_variant	-	0.0011	-0.036
rs10491835	chr9	6325345	A	G	19.098	0.999526	TPD52L3	upstream_gene_variant	-	4e-07	-0.026
rs372456015,rs60377162	chr9	6325633	C	!C	25.415	0.989894	TPD52L3	upstream_gene_variant	-	3.6e-11	0.031
chr9:6325633:0:0	chr9	6325633	!CT	CT	25.515	0.988391	-	-	-	4.4e-11	0.031
rs10758764	chr9	6326825	T	A	30.617	0.999621	TPD52L3	upstream_gene_variant	-	1.7e-10	0.028
rs757869822	chr9	6326952	G	A	0.012	0.920289	TPD52L3	upstream_gene_variant	-	0.015	-0.49
rs774380020	chr9	6327872	G	A	0.125	1	TPD52L3	upstream_gene_variant	-	0.037	-0.113
rs11553814	chr9	6328440	T	C	7.219	0.999551	TPD52L3	5_prime_UTR_variant	-	0.044	0.016
rs117022582	chr9	6328996	A	G	0.936	0.997065	TPD52L3	missense_variant	NP_277051.3:p.Gly134Glu	0.00012	0.081
rs145971712	chr9	6330248	T	C	0.722	0.997498	TPD52L3	3_prime_UTR_variant	-	0.0086	0.062
rs1052335	chr9	6330380	C	A	21.597	0.999601	TPD52L3	3_prime_UTR_variant	-	1.9e-06	-0.024
rs368228718	chr9	6330913	T	C	1.015	0.995239	TPD52L3	3_prime_UTR_variant	-	0.00018	0.077
rs10491836	chr9	6331421	A	C	24.868	0.999887	TPD52L3	downstream_gene_variant	-	1.5e-10	0.03
rs16924356	chr9	6331610	A	G	24.868	0.999874	TPD52L3	downstream_gene_variant	-	1.5e-10	0.03
rs397818121,rs77450346	chr9	6332525	GT	G	22.206	0.999471	TPD52L3	downstream_gene_variant	-	3.9e-07	-0.025
rs721352	chr9	6332901	A	C	30.524	0.99988	TPD52L3	downstream_gene_variant	-	8.7e-10	0.027
rs2381426	chr9	6333666	A	C	31.331	0.999618	TPD52L3	downstream_gene_variant	-	1.2e-09	0.027
rs10739094	chr9	6333685	A	T	24.938	0.999819	TPD52L3	downstream_gene_variant	-	1.4e-10	0.03
rs549694634	chr9	6334878	C	G	0.619	0.995283	TPD52L3	downstream_gene_variant	-	0.017	-0.061
rs7850988	chr9	6335760	T	A	24.944	0.999885	TPD52L3	downstream_gene_variant	-	1.2e-10	0.03
rs76311067	chr9	6336033	A	G	2.694	0.995214	TPD52L3	downstream_gene_variant	-	0.028	0.028
rs763965332	chr9	6336362	A	G	0.05	0.984591	TPD52L3	downstream_gene_variant	-	0.035	-0.195
rs750513954	chr9	6336612	C	G	0.85	0.998004	TPD52L3	downstream_gene_variant	-	0.031	0.048
rs142931502	chr9	6338307	C	T	4.224	0.993705	-	intergenic_variant	-	0.032	-0.022
rs10815409,rs375077241	chr9	6338389	C	T	22.917	0.97143	-	intergenic_variant	-	7.8e-10	0.03
rs145188197	chr9	6338790	G	C	0.475	0.999172	-	intergenic_variant	-	0.0069	0.082
rs11534137,rs77585556	chr9	6338950	C	G	31.323	0.999852	-	intergenic_variant	-	1.2e-09	0.027
rs779572704	chr9	6339495	C	T	0.079	0.987931	-	intergenic_variant	-	0.025	0.158
rs145927359	chr9	6339589	T	C	2.001	0.998077	-	intergenic_variant	-	0.018	-0.034
rs113612935	chr9	6341835	T	C	4.244	0.994315	-	intergenic_variant	-	0.034	-0.021
rs731585	chr9	6342328	G	A	31.313	0.999713	-	intergenic_variant	-	1.1e-09	0.027
rs776020041	chr9	6342681	G	T	0.165	0.994529	-	intergenic_variant	-	0.046	-0.099
rs10975547	chr9	6343945	A	G	24.939	0.999928	-	intergenic_variant	-	1.3e-10	0.03
rs1574817	chr9	6345296	T	G	31.323	0.999835	-	intergenic_variant	-	1.3e-09	0.027
rs7027505	chr9	6345740	T	C	25.207	0.999931	-	intergenic_variant	-	7e-11	0.031
rs7020404	chr9	6346844	T	C	31.321	0.999883	-	intergenic_variant	-	1.3e-09	0.027
chr9:6347175:0:0	chr9	6347175	!TTGTGTG	TTGTGTG	6.254	0.814407	-	-	-	0.045	0.019
rs202193065	chr9	6347175	TTGTG	!TTGTG	6.25	0.813969	-	intergenic_variant	-	0.045	0.019
chr9:6347187:0:0	chr9	6347187	!GTGTA	GTGTA	9.018	0.826548	-	-	-	0.03	0.017
rs7035333	chr9	6347651	A	G	22.508	0.999874	-	intergenic_variant	-	2.5e-11	0.033
rs7039959	chr9	6348295	C	G	41.962	0.999619	-	intergenic_variant	-	3.9e-11	0.027
rs7039175	chr9	6348355	G	A	40.298	0.999761	-	intergenic_variant	-	1.3e-11	0.028
rs769328005	chr9	6348363	T	C	0.269	0.985564	-	intergenic_variant	-	0.021	-0.093
rs2169282	chr9	6350235	A	G	38.13	0.999789	-	intergenic_variant	-	2e-12	0.03
rs192963388	chr9	6350585	A	G	0.662	0.996583	-	intergenic_variant	-	0.0035	0.073
rs767287601	chr9	6350819	A	G	0.316	0.996558	-	intergenic_variant	-	0.0088	0.096
rs16924428	chr9	6351111	G	A	24.88	0.999717	-	intergenic_variant	-	2.4e-11	0.032
rs10815411	chr9	6351521	C	T	40.084	0.999796	-	intergenic_variant	-	3.4e-11	0.028
rs10975552	chr9	6351834	C	T	34.046	0.999849	-	intergenic_variant	-	2.2e-12	0.03
chr9:6351971:0:0	chr9	6351971	TA	!TA	41.95	0.966437	-	-	-	3.3e-10	0.027
rs397705257,rs60413859	chr9	6351971	!TAA	TAA	42.214	0.965476	-	intergenic_variant	-	3.4e-10	0.027
rs200111689	chr9	6352109	A	G	1.195	0.991908	-	intergenic_variant	-	0.038	-0.039
rs10975553	chr9	6352819	C	T	34.046	0.999839	-	intergenic_variant	-	2.2e-12	0.03
chr9:6355262:0:0	chr9	6355262	!CAAA	CAAA	48.523	0.831701	-	-	-	0.00019	-0.017
rs138378970,rs754871082	chr9	6355262	CAA	!CAA	43.901	0.833837	-	intergenic_variant	-	0.00031	-0.016
rs191804856	chr9	6356269	G	A	0.873	0.996919	-	intergenic_variant	-	9.9e-05	0.084
rs770567066	chr9	6357626	A	AAAAAAAAAAAAAAAGATT	5.248	0.834003	-	intergenic_variant	-	0.013	0.025
rs7022186	chr9	6359144	C	T	34.046	0.999854	-	intergenic_variant	-	2.3e-12	0.03
rs187540220	chr9	6359561	G	T	0.5	0.990295	-	intergenic_variant	-	0.05	0.056
rs10815412	chr9	6360078	T	C	39.466	0.999706	-	intergenic_variant	-	7.1e-12	0.029
rs1969731	chr9	6360165	C	T	34.047	0.999857	-	intergenic_variant	-	2.2e-12	0.03
rs10975555	chr9	6360299	G	C	18.269	0.999186	-	intergenic_variant	-	5.6e-06	-0.024
rs59606381	chr9	6362124	T	C	24.567	0.999502	-	intergenic_variant	-	2.1e-11	0.032
rs7851246	chr9	6362365	A	G	24.676	0.999523	-	intergenic_variant	-	2.9e-11	0.032
rs112394629,rs386414380,rs61316675	chr9	6363073	!TAA	TAA	49.673	0.935431	-	intergenic_variant	-	5.6e-09	0.025
rs112394629,rs61316675	chr9	6363073	TA	!TA	36.763	0.936695	-	intergenic_variant	-	1.4e-08	0.025
rs4742181	chr9	6363694	A	G	39.359	0.999481	-	intergenic_variant	-	9.4e-12	0.029
rs10975557	chr9	6364332	G	A	34.045	0.999328	-	intergenic_variant	-	2.7e-12	0.03
rs10975558	chr9	6364449	T	C	24.691	0.999568	-	intergenic_variant	-	3.6e-11	0.031
rs7875811	chr9	6364532	G	A	34.063	0.999867	-	intergenic_variant	-	2e-12	0.03
rs7875812	chr9	6364533	T	A	34.063	0.999867	-	intergenic_variant	-	2e-12	0.03
rs719724	chr9	6365614	T	A	39.386	0.99958	-	intergenic_variant	-	1.1e-11	0.028
rs719725	chr9	6365683	C	A	34.057	0.999773	-	intergenic_variant	-	2.5e-12	0.03
rs4361812	chr9	6365737	A	C	14.479	0.999208	-	intergenic_variant	-	1.1e-05	0.026
rs1322171	chr9	6368103	!C	C	38.855	0.999667	-	intergenic_variant	-	7.4e-12	0.029
chr9:6368103:0:0	chr9	6368103	T	!T	38.853	0.999667	-	-	-	7.7e-12	0.029
rs1575264	chr9	6368793	T	C	39.476	0.999663	-	intergenic_variant	-	8.6e-12	0.029
rs1575263	chr9	6368811	G	A	39.475	0.999635	-	intergenic_variant	-	8.6e-12	0.029
rs7020964	chr9	6370314	C	A	33.994	0.999777	-	intergenic_variant	-	2.5e-12	0.03
chr9:6370563:0:0	chr9	6370563	!A	A	33.973	0.999388	-	-	-	2.4e-12	0.03
rs147351877	chr9	6370563	AT	!AT	33.971	0.999365	-	intergenic_variant	-	2.5e-12	0.03
rs10758769	chr9	6370579	G	A	39.648	0.999722	-	intergenic_variant	-	6.4e-12	0.029
rs7036800	chr9	6370970	C	T	39.648	0.999781	-	intergenic_variant	-	6.8e-12	0.029
rs10815415	chr9	6371119	G	C	39.65	0.999775	-	intergenic_variant	-	6.2e-12	0.029
rs66514552	chr9	6371626	A	G	33.99	0.999722	-	intergenic_variant	-	2.5e-12	0.03
rs60170566	chr9	6371855	A	G	18.118	0.999263	-	intergenic_variant	-	5.7e-06	-0.024
rs1841522	chr9	6372380	G	T	39.65	0.999714	-	intergenic_variant	-	6.7e-12	0.029
rs73642510	chr9	6372468	C	T	0.477	0.998881	-	intergenic_variant	-	0.0064	0.082
rs117479012	chr9	6372747	A	C	1.923	0.998584	-	intergenic_variant	-	0.021	-0.034
rs1841521	chr9	6372748	G	A	39.65	0.999789	-	intergenic_variant	-	6.6e-12	0.029
rs79391222	chr9	6373017	C	T	0.848	0.990419	-	intergenic_variant	-	0.021	0.052
rs775289085	chr9	6373279	A	T	0.156	0.993096	-	intergenic_variant	-	0.015	-0.135
rs143594525	chr9	6373983	!CAAA	CAAA	49.313	0.883256	-	intergenic_variant	-	9.9e-12	0.03
chr9:6373983:0:0	chr9	6373983	CAA	!CAA	47.392	0.879315	-	-	-	4.5e-11	0.029
rs12552626,rs139561193	chr9	6374734	A	C	33.995	0.999775	-	intergenic_variant	-	2.5e-12	0.03
rs186890245	chr9	6374852	A	G	0.5	0.990208	-	intergenic_variant	-	0.05	0.056
rs10481526	chr9	6374992	G	A	39.65	0.999789	-	intergenic_variant	-	6.6e-12	0.029
rs61345264	chr9	6375129	G	T	33.991	0.999812	-	intergenic_variant	-	2.5e-12	0.03
rs142862631	chr9	6375692	T	C	0.848	0.990411	-	intergenic_variant	-	0.021	0.052
rs11790835	chr9	6375732	A	C	16.746	0.999332	-	intergenic_variant	-	1.3e-06	-0.027
rs111450597	chr9	6375915	A	C	3.897	0.997115	-	intergenic_variant	-	0.0047	0.03
rs7031546	chr9	6376567	C	T	39.65	0.999767	-	intergenic_variant	-	6.4e-12	0.029
rs7020277	chr9	6376880	T	G	39.644	0.999795	-	intergenic_variant	-	6.4e-12	0.029
rs11787895	chr9	6377554	C	G	16.778	0.99939	-	intergenic_variant	-	1.1e-06	-0.027
rs752321786	chr9	6377582	C	A	0.141	0.998434	-	intergenic_variant	-	0.018	-0.127
rs758108718	chr9	6377586	T	A	0.141	0.998434	-	intergenic_variant	-	0.018	-0.127
rs746580065	chr9	6377596	A	G	0.141	0.998434	-	intergenic_variant	-	0.018	-0.127
rs10815417,rs74219583	chr9	6377630	T	A	39.651	0.999774	-	intergenic_variant	-	6.7e-12	0.029
rs150883069	chr9	6377725	T	C	0.644	0.996465	-	intergenic_variant	-	3.4e-16	-0.213
rs11536759	chr9	6378961	G	C	48.624	0.801409	-	intergenic_variant	-	0.0092	-0.012
chr9:6379094:0	chr9	6379094	G	T	0.218	0.983325	-	intergenic_variant	-	0.031	0.096
rs151067330,rs9721434	chr9	6379829	T	G	39.65	0.999674	-	intergenic_variant	-	6.4e-12	0.029
rs535608991	chr9	6379862	A	C	0.169	0.994928	-	intergenic_variant	-	0.022	0.114
rs139939994	chr9	6380605	G	C	1.016	0.995355	-	intergenic_variant	-	0.00018	0.077
rs7850770	chr9	6382357	T	C	39.668	0.999637	-	intergenic_variant	-	6.8e-12	0.029
rs143588837,rs34005200	chr9	6382912	AATG	A	39.697	0.999229	-	intergenic_variant	-	9.2e-12	0.029
rs147931419	chr9	6384353	G	A	0.946	0.997672	-	intergenic_variant	-	0.012	0.053
rs111559338	chr9	6385383	CAAAAAAAAAAAAAA	!CAAAAAAAAAAAAAA	3.224	0.881572	-	intergenic_variant	-	0.043	-0.025
chr9:6385412:0:0	chr9	6385412	ACT	!ACT	43.125	0.965696	-	-	-	9.8e-09	0.024
rs10815423	chr9	6385412	!CCT	CCT	43.178	0.965575	-	intergenic_variant	-	1.4e-08	0.024
rs9802183	chr9	6385594	G	A	16.541	0.99926	-	intergenic_variant	-	6.6e-07	-0.027
chr9:6385637:0:0	chr9	6385637	A	!A	40.161	0.999748	-	-	-	2.6e-11	0.028
rs7860427	chr9	6385637	!G	G	40.162	0.999748	-	intergenic_variant	-	2.6e-11	0.028
chr9:6385732:0:0	chr9	6385732	CAA	!CAA	45.076	0.931191	-	-	-	5.9e-09	0.025
rs142158087,rs61069230	chr9	6385732	!CAAA	CAAA	47.895	0.933481	-	intergenic_variant	-	1.5e-07	0.022
chr9:6386227:0:0	chr9	6386227	!CA	CA	34.476	0.999297	-	-	-	1.2e-11	0.029
rs67852216	chr9	6386227	TA	!TA	34.469	0.999483	-	intergenic_variant	-	1.2e-11	0.029
rs781198737	chr9	6386419	G	A	0.03	0.987447	-	intergenic_variant	-	0.014	0.275
rs60842789	chr9	6387076	T	C	34.497	0.999806	-	intergenic_variant	-	1.2e-11	0.029
rs4742192	chr9	6387438	T	C	40.147	0.999812	-	intergenic_variant	-	3.1e-11	0.028
rs138602325	chr9	6387564	T	C	34.579	0.998469	-	intergenic_variant	-	1.3e-11	0.029
rs10975566	chr9	6388042	A	G	33.473	0.989134	-	intergenic_variant	-	3.6e-11	0.029
rs10975567	chr9	6388100	C	T	47.574	0.922926	-	intergenic_variant	-	8.4e-08	0.023
rs10815425	chr9	6388730	T	C	39.853	0.99976	-	intergenic_variant	-	3.2e-11	0.028
rs10481598	chr9	6388803	T	C	39.85	0.999849	-	intergenic_variant	-	3.1e-11	0.028
rs4260940	chr9	6388895	G	C	0.475	0.998788	-	intergenic_variant	-	0.0069	0.082
rs4529514	chr9	6388934	T	G	0.475	0.998788	-	intergenic_variant	-	0.0069	0.082
rs556837443	chr9	6389277	C	T	0.874	0.996822	-	intergenic_variant	-	9.8e-05	0.084
rs7044863	chr9	6390196	A	G	34.138	0.998008	-	intergenic_variant	-	9.3e-12	0.029
rs147999173	chr9	6391190	A	C	0.736	0.988318	-	intergenic_variant	-	0.016	-0.057
rs143079312,rs546040579,rs3070872,rs397838313	chr9	6393911	ATGTGTG	!ATGTGTG	18.678	0.985622	-	intergenic_variant	-	6.8e-06	-0.024
chr9:6393911:0:0	chr9	6393911	!ATGTG	ATGTG	21.111	0.948741	-	-	-	0.00034	-0.018
rs557076240	chr9	6394167	C	T	0.047	0.978508	-	intergenic_variant	-	0.042	-0.216
rs773017001	chr9	6395073	G	A	0.065	0.900576	-	intergenic_variant	-	0.022	-0.197
rs7025295	chr9	6395247	C	T	33.692	0.999823	-	intergenic_variant	-	1.7e-12	0.031
rs7850497	chr9	6395540	A	T	39.347	0.999822	-	intergenic_variant	-	5e-12	0.029
rs10217561	chr9	6396245	G	A	39.356	0.999831	-	intergenic_variant	-	4.9e-12	0.029
rs61285187	chr9	6396460	T	A	33.702	0.99983	-	intergenic_variant	-	1.7e-12	0.031
rs56919040	chr9	6398114	TAAA	!TAAA	33.528	0.997059	-	intergenic_variant	-	1.7e-12	0.031
rs397779534,rs56919040	chr9	6398114	!TA	TA	33.913	0.997279	-	intergenic_variant	-	8.3e-12	0.03
rs10975575	chr9	6398151	A	G	33.691	0.999741	-	intergenic_variant	-	1.8e-12	0.031
rs754684763	chr9	6399090	T	C	0.249	0.994568	-	intergenic_variant	-	0.012	-0.105
rs79975071	chr9	6399107	C	T	1.924	0.998478	-	intergenic_variant	-	0.021	-0.034
chr9:6399338:0:3	chr9	6399338	GAAA	!GAAA	0.766	0.970364	-	intergenic_variant	-	0.00018	0.089
chr9:6399338:0:0	chr9	6399338	!GAA	GAA	1.333	0.846256	-	-	-	0.0016	0.061
rs10815428	chr9	6400030	T	C	36.644	0.999636	-	intergenic_variant	-	5.9e-09	0.025
rs76843856	chr9	6400111	A	G	19.131	0.999321	-	intergenic_variant	-	7e-07	-0.026
rs78554705	chr9	6400482	A	T	19.114	0.999338	-	intergenic_variant	-	7.4e-07	-0.026
rs76381166	chr9	6400828	A	G	19.128	0.999259	-	intergenic_variant	-	6.1e-07	-0.026
rs4742194	chr9	6401077	A	G	26.832	0.999199	-	intergenic_variant	-	0.0017	-0.015
rs10115362	chr9	6401096	A	C	33.266	0.999905	-	intergenic_variant	-	5.5e-12	0.03
rs112753930	chr9	6401331	A	AT	33.284	0.999896	-	intergenic_variant	-	6.2e-12	0.03
rs112306426	chr9	6401669	T	TG	33.284	0.999897	-	intergenic_variant	-	6.1e-12	0.03
rs12115625	chr9	6402181	C	!C	19.128	0.999387	-	intergenic_variant	-	6.6e-07	-0.026
chr9:6402181:0:0	chr9	6402181	!G	G	19.128	0.999407	-	-	-	6.7e-07	-0.026
rs10758780	chr9	6402450	G	C	38.901	0.999827	-	intergenic_variant	-	2e-11	0.028
rs7045097	chr9	6402856	C	T	38.945	0.999904	-	intergenic_variant	-	2.8e-11	0.028
rs2019676	chr9	6403232	G	A	38.911	0.999795	-	intergenic_variant	-	2.2e-11	0.028
rs777004550	chr9	6404998	A	AT	0.535	0.995904	-	intergenic_variant	-	0.0019	0.087
rs548718896	chr9	6405565	A	T	0.475	0.998723	-	intergenic_variant	-	0.0069	0.082
rs57180877	chr9	6405725	GT	G	39.002	0.999865	-	intergenic_variant	-	3.3e-11	0.028
rs10758783	chr9	6407799	T	C	38.903	0.999913	-	intergenic_variant	-	2.2e-11	0.028
rs10739097	chr9	6407843	T	C	38.858	0.999888	-	intergenic_variant	-	2.9e-11	0.028
rs7865955	chr9	6408247	G	C	38.95	0.999909	UHRF2	upstream_gene_variant	-	2.9e-11	0.028
rs7857628	chr9	6409874	G	A	33.522	0.999644	UHRF2	upstream_gene_variant	-	1.8e-11	0.029
rs72691740	chr9	6411087	A	G	5.129	0.996527	UHRF2	upstream_gene_variant	-	0.03	0.02
rs12376117	chr9	6411838	C	G	39.137	0.998857	UHRF2	upstream_gene_variant	-	2.9e-11	0.028
rs746611824	chr9	6413025	A	G	0.156	0.990017	UHRF2	upstream_gene_variant	-	0.015	-0.135
rs548460330	chr9	6413403	T	C	1.319	0.987538	UHRF2	5_prime_UTR_variant	-	0.038	-0.037
rs373183506	chr9	6414150	A	ACT	0.638	0.997991	UHRF2	intron_variant	-	2.7e-16	-0.215
rs10975580	chr9	6414839	G	A	12.562	0.998394	UHRF2	intron_variant	-	0.028	-0.014
rs12351492	chr9	6415338	A	G	20.927	0.998926	UHRF2	intron_variant	-	2.8e-08	-0.028
rs41306063	chr9	6415643	G	A	4.392	0.9976	UHRF2	intron_variant	-	3.3e-05	0.041
rs781528397	chr9	6418509	C	T	0.333	0.940983	UHRF2	intron_variant	-	0.0021	0.115
rs752212468	chr9	6420702	A	G	0.157	0.990948	UHRF2	intron_variant	-	0.015	-0.134
rs56411118	chr9	6421475	T	C	13.388	0.999243	UHRF2	intron_variant	-	0.036	-0.013
rs193145896	chr9	6422556	G	A	0.29	0.997719	UHRF2	intron_variant	-	0.028	-0.083
chr9:6424733:0	chr9	6424733	G	GT	0.01	0.89042	UHRF2	intron_variant	-	0.01	-0.599
rs778985014	chr9	6424759	G	T	0.237	0.991934	UHRF2	intron_variant	-	0.0021	0.129
rs746282129	chr9	6427218	TA	T	0.194	0.990475	UHRF2	intron_variant	-	3.3e-06	-0.224
rs10975587	chr9	6429259	A	G	28.652	0.999167	UHRF2	intron_variant	-	0.00052	-0.016
rs183127004	chr9	6430744	A	G	0.658	0.996584	UHRF2	intron_variant	-	0.0062	0.069
rs142920247	chr9	6434525	C	G	4.297	0.993223	UHRF2	intron_variant	-	8.8e-06	-0.045
rs535037705	chr9	6435471	T	G	0.013	0.981389	UHRF2	intron_variant	-	0.0099	0.474
rs774591419	chr9	6438905	C	T	0.274	0.998732	UHRF2	intron_variant	-	0.0077	0.106
rs543373379	chr9	6442673	A	G	0.013	0.98146	UHRF2	intron_variant	-	0.0099	0.474
rs753931819	chr9	6444568	T	C	0.113	0.986546	UHRF2	intron_variant	-	0.043	0.125
rs144889864,rs56803438	chr9	6445966	TCC	!TCC	49.971	0.914769	UHRF2	intron_variant	-	9.1e-08	0.023
chr9:6445966:0:0	chr9	6445966	TC	!TC	26.155	0.914425	-	-	-	2.7e-06	-0.023
rs144889864,rs56803438	chr9	6445966	TCCC	!TCCC	7.194	0.80978	UHRF2	intron_variant	-	6.6e-05	-0.035
rs537875502,rs539732291,rs571870638	chr9	6446159	ATTT	!ATTT	16.894	0.986434	UHRF2	intron_variant	-	7.4e-06	-0.025
rs35314530,rs398087117	chr9	6446159	!AT	AT	35.732	0.987916	UHRF2	intron_variant	-	0.011	-0.011
rs12551361	chr9	6448621	T	G	17.082	0.999403	UHRF2	intron_variant	-	1.2e-05	-0.024
rs4742205	chr9	6448912	C	G	17.32	0.999839	UHRF2	intron_variant	-	1.7e-05	-0.023
rs79793188	chr9	6449701	T	C	17.079	0.998762	UHRF2	intron_variant	-	1.2e-05	-0.024
rs12554047	chr9	6450183	G	A	17.382	0.999665	UHRF2	intron_variant	-	1.4e-05	-0.024
rs397830883,rs60458534	chr9	6450304	TCCC	!TCCC	15.976	0.905651	UHRF2	intron_variant	-	0.0025	-0.018
chr9:6450304:0:0	chr9	6450304	!TCC	TCC	23.172	0.910345	-	-	-	0.014	-0.013
rs7027361	chr9	6451088	A	G	34.763	0.999946	UHRF2	intron_variant	-	0.013	-0.011
rs427077	chr9	6451579	A	G	17.132	0.999609	UHRF2	intron_variant	-	1.4e-05	-0.024
rs407351	chr9	6451638	T	A	17.132	0.999712	UHRF2	intron_variant	-	1.4e-05	-0.024
rs12686562	chr9	6451751	A	G	20.655	0.999022	UHRF2	intron_variant	-	3.7e-08	-0.028
rs401733	chr9	6455048	T	C	34.847	0.999992	UHRF2	intron_variant	-	0.017	-0.01
rs117192687	chr9	6455636	A	G	0.009	0.948613	UHRF2	intron_variant	-	0.033	0.426
rs117408110	chr9	6463222	A	C	3.696	0.996239	UHRF2	intron_variant	-	0.0034	-0.032
rs541378	chr9	6465465	G	A	35.262	0.999834	UHRF2	intron_variant	-	0.018	-0.01
rs752008331	chr9	6465968	G	A	0.048	0.996211	UHRF2	intron_variant	-	0.015	-0.218
rs117597069	chr9	6468307	C	T	5.398	0.995014	UHRF2	intron_variant	-	2.5e-05	-0.038
rs150475820	chr9	6469782	G	A	0.05	0.983908	UHRF2	intron_variant	-	0.019	-0.215
chr9:6472735:0	chr9	6472735	C	A	0.153	0.989389	UHRF2	intron_variant	-	0.048	-0.107
rs41281761	chr9	6475424	C	A	0.982	0.998523	UHRF2	synonymous_variant	NM_152896.2:c.897A>C(p.%3D)	0.017	0.049
rs78689655	chr9	6475899	G	T	5.366	0.994848	UHRF2	intron_variant	-	3.8e-05	-0.038
chr9:6484444:0	chr9	6484444	C	T	0.733	0.976932	UHRF2	intron_variant	-	0.021	-0.055
rs753154354	chr9	6485999	G	A	0.248	0.990026	UHRF2	intron_variant	-	0.0021	0.125
rs188460338	chr9	6486117	G	C	0.175	0.992289	UHRF2	intron_variant	-	0.039	0.1
rs143998817	chr9	6488127	T	C	1.143	0.992684	UHRF2	intron_variant	-	0.016	-0.046
rs118135606	chr9	6488807	G	T	0.559	0.985089	UHRF2	intron_variant	-	0.03	-0.06
rs10739105	chr9	6490248	A	G	14.024	0.998577	UHRF2	intron_variant	-	4.3e-05	0.024
rs113626350	chr9	6490491	A	G	4.768	0.998582	UHRF2	intron_variant	-	0.0033	0.028
rs749791452	chr9	6490683	G	A	0.145	0.859802	UHRF2	intron_variant	-	0.047	0.117
rs762320655	chr9	6493630	G	A	0.346	0.996599	UHRF2	intron_variant	-	0.046	0.07
rs190801045	chr9	6493941	G	A	0.29	0.997537	UHRF2	intron_variant	-	0.028	-0.083
rs201389433	chr9	6495266	T	C	0.614	0.987272	UHRF2	intron_variant	-	0.013	0.065
rs574792274	chr9	6498502	AG	A	2.811	0.997162	UHRF2	intron_variant	-	0.013	-0.031
rs117579654	chr9	6498773	A	C	1.701	0.997137	UHRF2	intron_variant	-	0.032	0.034
rs77116152	chr9	6498808	G	A	0.665	0.99912	UHRF2	intron_variant	-	0.043	0.052
rs80096444	chr9	6501225	A	G	0.559	0.985081	UHRF2	intron_variant	-	0.03	-0.06
rs771416958	chr9	6501637	C	T	0.025	0.97081	UHRF2	intron_variant	-	0.034	-0.276
rs117953732	chr9	6502412	T	A	0.982	0.997982	UHRF2	intron_variant	-	0.018	0.048
rs7864027	chr9	6504189	A	C	12.823	0.997277	UHRF2	intron_variant	-	0.0039	0.018
rs556788931	chr9	6504406	C	T	0.168	0.997271	UHRF2	intron_variant	-	0.02	0.115
rs192773842	chr9	6507860	T	C	0.713	0.99643	UHRF2	downstream_gene_variant	-	0.0041	0.07
chr9:6509201:0	chr9	6509201	T	G	0.176	0.974818	UHRF2	downstream_gene_variant	-	0.038	-0.105
rs112574168	chr9	6509277	T	C	3.505	0.997995	UHRF2	downstream_gene_variant	-	0.00015	0.042
rs183961888	chr9	6509915	T	G	1.258	0.996887	UHRF2	downstream_gene_variant	-	0.0019	0.057
rs752656069	chr9	6512782	A	C	0.176	0.994942	-	intergenic_variant	-	0.015	0.118
rs769140360	chr9	6513799	G	A	0.053	0.849761	-	intergenic_variant	-	0.012	-0.237
rs201736215	chr9	6514003	G	A	0.054	0.997727	-	intergenic_variant	-	0.025	-0.187
rs568156059	chr9	6518687	CAA	!CAA	14.526	0.831303	-	intergenic_variant	-	0.017	-0.015
chr9:6518687:0:0	chr9	6518687	!CAAA	CAAA	16.157	0.823007	-	-	-	0.039	-0.013
rs141317340	chr9	6519972	G	A	1.814	0.998855	-	intergenic_variant	-	0.0094	-0.04
rs537834404	chr9	6520051	G	T	0.025	0.970642	-	intergenic_variant	-	0.034	-0.276
rs140676641	chr9	6520349	T	C	0.723	0.997989	-	intergenic_variant	-	0.043	-0.049
rs191662744	chr9	6520583	A	G	0.576	0.994548	-	intergenic_variant	-	0.001	0.088
rs768148940	chr9	6522608	T	TTCTC	0.248	0.989871	-	intergenic_variant	-	0.0021	0.124
rs1547258	chr9	6523056	T	C	30.392	0.998564	-	intergenic_variant	-	0.0051	0.013
rs146520640	chr9	6524255	TTTTA	!TTTTA	7.258	0.990497	-	intergenic_variant	-	0.028	0.017
rs142705917	chr9	6524329	A	G	4.675	0.997913	-	intergenic_variant	-	0.013	0.024
chr9:6524830:0	chr9	6524830	A	C	0.002	0.808167	-	intergenic_variant	-	0.023	0.877
rs17499514	chr9	6525111	G	C	2.267	0.996638	-	intergenic_variant	-	0.0012	0.044
rs10975629	chr9	6532344	G	A	46.51	0.999612	GLDC	downstream_gene_variant	-	0.00084	0.014
rs7848919	chr9	6532477	G	A	32.166	0.999548	GLDC	3_prime_UTR_variant	-	0.017	0.01
rs1061407	chr9	6532544	G	A	36.631	0.999598	GLDC	3_prime_UTR_variant	-	0.017	0.01
rs2228098	chr9	6533010	C	G	39.203	0.996901	GLDC	3_prime_UTR_variant	-	2.1e-05	0.018
rs4742210	chr9	6534015	A	T	27.197	0.998415	GLDC	intron_variant	-	0.00017	-0.017
rs55933544	chr9	6534080	T	C	27.022	0.998848	GLDC	intron_variant	-	0.00018	-0.017
rs2282162	chr9	6534466	A	G	43.672	0.999331	GLDC	intron_variant	-	0.00088	-0.014
rs2282160	chr9	6534845	C	T	44.032	0.999643	GLDC	intron_variant	-	0.0076	-0.011
rs2282159	chr9	6534989	T	C	43.957	0.999737	GLDC	intron_variant	-	0.0058	-0.011
rs4742211	chr9	6535500	C	T	21.094	0.99961	GLDC	intron_variant	-	2.6e-07	0.026
rs3765556	chr9	6535956	C	G	28.769	0.999763	GLDC	intron_variant	-	9.3e-05	-0.018
rs3765555	chr9	6535975	T	G	28.765	0.999764	GLDC	intron_variant	-	9.4e-05	-0.018
rs748060681	chr9	6536361	A	T	0.013	0.917099	GLDC	intron_variant	-	0.049	0.381
chr9:6537030:0:0	chr9	6537030	!ATTTT	ATTTT	42.664	0.846563	-	-	-	0.023	-0.01
rs189412381	chr9	6537894	G	C	0.492	0.992262	GLDC	intron_variant	-	0.048	0.057
rs2026973	chr9	6538264	A	G	44.071	0.999711	GLDC	intron_variant	-	0.01	-0.011
rs2026972	chr9	6538279	C	G	30.927	0.999491	GLDC	intron_variant	-	6e-05	-0.018
rs6477088	chr9	6538417	A	G	24.111	0.999504	GLDC	intron_variant	-	0.0071	-0.013
rs78435098	chr9	6538947	C	G	4.663	0.998252	GLDC	intron_variant	-	0.016	0.023
rs4742212	chr9	6539067	G	A	30.074	0.99958	GLDC	intron_variant	-	1.7e-05	-0.019
rs4742213	chr9	6539087	T	G	44.948	0.999919	GLDC	intron_variant	-	0.0027	-0.012
rs537745497	chr9	6540474	T	C	0.014	0.984255	GLDC	intron_variant	-	0.0041	0.502
rs2297442	chr9	6540540	C	T	30.313	0.999537	GLDC	intron_variant	-	2e-05	-0.019
rs2026971	chr9	6541557	G	T	30.253	0.999834	GLDC	intron_variant	-	2e-05	-0.019
rs72693601	chr9	6541655	A	T	30.247	0.999683	GLDC	intron_variant	-	2e-05	-0.019
rs59699173	chr9	6541656	A	C	30.249	0.999698	GLDC	intron_variant	-	1.9e-05	-0.019
chr9:6541924:0:0	chr9	6541924	GAAA	!GAAA	37.951	0.934844	-	-	-	2.4e-06	0.021
rs35336879	chr9	6541924	!GAA	GAA	38.182	0.936814	GLDC	intron_variant	-	2.8e-06	0.02
rs75230213	chr9	6542058	A	G	30.171	0.999608	GLDC	intron_variant	-	1.7e-05	-0.019
rs77979581	chr9	6542112	A	T	30.171	0.999553	GLDC	intron_variant	-	1.6e-05	-0.019
rs118189196	chr9	6542339	G	A	0.927	0.997871	GLDC	intron_variant	-	0.042	-0.043
rs928393	chr9	6542674	C	T	34.829	0.999301	GLDC	intron_variant	-	5.4e-05	0.017
rs4518719	chr9	6544085	T	C	31.914	0.999611	GLDC	intron_variant	-	1e-05	0.019
chr9:6544638:0:0	chr9	6544638	CAAAAAA	!CAAAAAA	42.079	0.843445	-	-	-	0.00014	0.017
rs557990557	chr9	6544638	CAA	!CAA	30.113	0.892566	GLDC	intron_variant	-	0.00019	-0.018
rs71328195,rs772086320	chr9	6544638	CAAA	!CAAA	10.537	0.844732	GLDC	intron_variant	-	0.017	0.017
rs5896155,rs746982097	chr9	6544638	CAAAA	!CAAAA	8.762	0.829083	GLDC	intron_variant	-	0.034	-0.017
rs4419859	chr9	6544766	T	C	37.678	0.999624	GLDC	intron_variant	-	0.0002	0.016
chr9:6545108:0:0	chr9	6545108	GAA	!GAA	40.067	0.993365	-	-	-	0.0022	0.013
rs34257478,rs397724111	chr9	6545108	!GA	GA	40.106	0.993173	GLDC	intron_variant	-	0.0024	0.013
rs4415375	chr9	6546181	T	C	48.018	0.999832	GLDC	intron_variant	-	0.0057	0.011
rs755943868	chr9	6546549	T	C	0.391	0.998798	GLDC	intron_variant	-	0.026	-0.073
rs55736048	chr9	6547680	C	G	15.691	0.999689	GLDC	intron_variant	-	0.02	0.013
rs4742214	chr9	6548053	G	C	34.505	0.999241	GLDC	intron_variant	-	8e-05	0.017
rs7863638	chr9	6548270	G	A	34.5	0.999848	GLDC	intron_variant	-	7.8e-05	0.017
rs12685035	chr9	6548278	T	C	15.688	0.99975	GLDC	intron_variant	-	0.019	0.013
rs139861164,rs201481612,rs55924676	chr9	6548362	A	AGAGCAG	45.985	0.999574	GLDC	intron_variant	-	0.02	-0.01
rs10441734	chr9	6548393	T	C	48.915	0.999781	GLDC	intron_variant	-	0.012	-0.01
rs10975638	chr9	6548615	G	C	46.056	0.999757	GLDC	intron_variant	-	0.02	-0.01
rs16924678	chr9	6548651	C	T	16.419	0.999678	GLDC	intron_variant	-	0.015	0.014
rs11792185	chr9	6548683	A	C	29.642	0.999628	GLDC	intron_variant	-	4.9e-06	-0.021
rs7854679	chr9	6549370	G	A	16.442	0.999011	GLDC	intron_variant	-	0.015	0.013
rs12347456	chr9	6549727	C	T	47.739	0.999807	GLDC	intron_variant	-	0.0067	0.011
rs12347506	chr9	6549841	C	T	47.79	0.999825	GLDC	intron_variant	-	0.0071	0.011
rs72695504	chr9	6550000	T	C	29.865	0.999526	GLDC	intron_variant	-	7.1e-06	-0.02
rs17591030	chr9	6550024	T	C	29.865	0.999517	GLDC	intron_variant	-	7.4e-06	-0.02
rs28499127	chr9	6550534	G	A	46.346	0.999205	GLDC	intron_variant	-	0.019	-0.01
rs145062104	chr9	6550542	A	G	16.449	0.998854	GLDC	intron_variant	-	0.015	0.013
rs34948145	chr9	6550734	T	G	16.44	0.998733	GLDC	intron_variant	-	0.015	0.013
rs3739653	chr9	6551214	C	G	29.829	0.998701	GLDC	intron_variant	-	6.1e-06	-0.02
rs16924682	chr9	6552278	G	T	16.787	0.997935	GLDC	intron_variant	-	0.0071	0.015
rs113523393	chr9	6552929	GC	!GC	0.336	0.97964	GLDC	intron_variant	-	0.0046	-0.103
rs4512434	chr9	6553054	C	T	32.294	0.997773	GLDC	intron_variant	-	8.9e-05	-0.017
rs3215923,rs369576748	chr9	6553514	AT	A	35.124	0.997342	GLDC	splice_region_variant	-	0.0017	-0.014
rs764314129	chr9	6553770	G	A	0.006	0.984204	GLDC	intron_variant	-	0.043	-0.483
rs1929933	chr9	6555079	G	A	25.815	0.99792	GLDC	intron_variant	-	0.015	0.011
rs760867524	chr9	6555510	C	T	0.082	0.998992	GLDC	intron_variant	-	0.029	0.149
chr9:6556793:0:0	chr9	6556793	!CAA	CAA	41.77	0.939024	-	-	-	0.03	-0.009
rs118133863	chr9	6562070	C	T	0.838	0.998138	GLDC	intron_variant	-	0.006	0.061
chr9:6563373:0	chr9	6563373	T	C	0.013	0.911266	GLDC	intron_variant	-	0.049	0.381
rs561587371	chr9	6567246	C	A	0.355	0.994923	GLDC	intron_variant	-	0.048	0.069
rs770690614	chr9	6569617	C	A	0.733	0.997459	GLDC	intron_variant	-	0.0034	-0.07
chr9:6569923:0:0	chr9	6569923	!GTA	GTA	25.314	0.999267	-	-	-	0.0015	-0.015
rs13288399	chr9	6569923	CTA	!CTA	25.314	0.999267	GLDC	intron_variant	-	0.0015	-0.015
rs7849131	chr9	6569972	G	T	28.554	0.997577	GLDC	intron_variant	-	0.013	0.011
rs146598182	chr9	6572359	A	G	0.192	0.994317	GLDC	intron_variant	-	0.039	0.096
rs35972094	chr9	6575485	C	T	25.503	0.999794	GLDC	intron_variant	-	0.019	-0.011
rs55748139	chr9	6576517	C	G	3.316	0.996925	GLDC	intron_variant	-	0.021	-0.026
rs10511461	chr9	6576920	A	G	17.168	0.998498	GLDC	intron_variant	-	0.0013	0.018
rs4742218	chr9	6577443	T	C	17.168	0.998485	GLDC	intron_variant	-	0.0012	0.018
rs144254734	chr9	6577516	A	C	0.804	0.998789	GLDC	intron_variant	-	2.2e-06	0.107
rs13296487	chr9	6579619	T	A	25.266	0.99986	GLDC	intron_variant	-	0.015	-0.011
rs147658707	chr9	6580260	A	AG	2.221	0.996313	GLDC	intron_variant	-	0.031	-0.03
rs113445145	chr9	6580272	C	G	2.221	0.996314	GLDC	intron_variant	-	0.031	-0.03
rs75725887	chr9	6581118	T	C	0.71	0.999786	GLDC	intron_variant	-	0.0052	0.068
rs113502723	chr9	6581294	A	C	3.315	0.997027	GLDC	intron_variant	-	0.021	-0.026
rs12004478	chr9	6581660	C	T	27.083	0.999591	GLDC	intron_variant	-	0.041	-0.009
rs112305531	chr9	6581913	C	G	3.315	0.996947	GLDC	intron_variant	-	0.021	-0.026
rs13300660	chr9	6582074	A	G	30.874	0.998604	GLDC	intron_variant	-	0.0076	-0.012
chr9:6582300:0	chr9	6582300	C	CCT	0.038	0.92116	GLDC	intron_variant	-	0.05	0.207
rs113218135	chr9	6582384	T	G	3.342	0.996913	GLDC	intron_variant	-	0.021	-0.026
rs10975660	chr9	6583518	T	C	11.157	0.998385	GLDC	intron_variant	-	0.048	0.013
rs113104362	chr9	6584595	G	C	3.315	0.996961	GLDC	intron_variant	-	0.021	-0.026
rs12683179	chr9	6584707	C	G	25.12	0.999944	GLDC	intron_variant	-	0.015	-0.012
rs5001003	chr9	6585860	C	G	26.882	0.99555	GLDC	intron_variant	-	0.034	-0.01
rs5001002	chr9	6585864	C	G	27.411	0.995895	GLDC	intron_variant	-	0.022	-0.011
rs5001001	chr9	6585868	CTATCTATC	!CTATCTATC	27.503	0.994334	GLDC	intron_variant	-	0.02	-0.011
chr9:6585868:0:0	chr9	6585868	!GTATCTATC	GTATCTATC	27.788	0.993994	-	-	-	0.024	-0.01
rs558883539	chr9	6585892	CT	!CT	29.338	0.992619	GLDC	intron_variant	-	0.031	0.01
chr9:6585892:0:0	chr9	6585892	!C	C	29.463	0.994153	-	-	-	0.039	0.009
rs138893934,rs35262449	chr9	6585896	T	TGTCCATCG	22.616	0.987996	GLDC	intron_variant	-	0.0038	-0.014
rs55799008	chr9	6585897	A	G	25.521	0.998458	GLDC	intron_variant	-	0.031	0.01
chr9:6585898:0	chr9	6585898	T	TC	0.875	0.98372	GLDC	intron_variant	-	0.024	0.05
rs78533019	chr9	6585904	T	G	29.715	0.996744	GLDC	intron_variant	-	0.043	0.009
rs56223343	chr9	6586624	C	G	3.314	0.997079	GLDC	intron_variant	-	0.021	-0.026
rs530841495	chr9	6586971	C	T	0.793	0.99653	GLDC	intron_variant	-	0.031	-0.049
rs12683100	chr9	6587776	G	A	25.509	0.999925	GLDC	intron_variant	-	0.0087	-0.012
rs11790612	chr9	6588029	A	G	25.674	0.999444	GLDC	intron_variant	-	0.0073	-0.013
rs144666843	chr9	6588393	T	C	1.057	0.998662	GLDC	splice_region_variant	-	4.6e-11	-0.133
rs752180503	chr9	6588767	G	GAC	0.172	0.996246	GLDC	intron_variant	-	0.048	0.096
rs141351353	chr9	6589377	T	C	0.991	0.999099	GLDC	intron_variant	-	9.2e-07	0.1
rs60874990	chr9	6589856	A	G	26.48	0.999488	GLDC	intron_variant	-	0.034	0.01
rs185957408	chr9	6589926	C	G	3.306	0.994697	GLDC	intron_variant	-	0.029	-0.025
rs35406241	chr9	6589948	A	G	25.443	0.999116	GLDC	intron_variant	-	0.011	-0.012
rs13297203	chr9	6590021	G	C	25.5	0.999826	GLDC	intron_variant	-	0.0089	-0.012
rs11788881	chr9	6590546	A	G	25.502	0.999868	GLDC	intron_variant	-	0.009	-0.012
rs147430735	chr9	6591011	T	C	3.66	0.998869	GLDC	intron_variant	-	0.0059	-0.03
rs151065316	chr9	6591669	T	C	1.062	0.996454	GLDC	intron_variant	-	0.047	-0.04
rs111252588	chr9	6591697	C	A	3.56	0.997111	GLDC	intron_variant	-	0.0087	-0.029
rs41281775	chr9	6592285	A	C	0.992	0.999393	GLDC	intron_variant	-	9.3e-07	0.1
rs117366067	chr9	6593352	A	G	1.694	0.998702	GLDC	intron_variant	-	0.042	0.032
rs576537188	chr9	6593500	T	C	0.402	0.991943	GLDC	intron_variant	-	0.036	-0.069
rs7853916	chr9	6593626	G	C	26.497	0.99974	GLDC	intron_variant	-	0.029	0.01
rs7872145	chr9	6593629	C	T	24.717	0.999903	GLDC	intron_variant	-	0.05	0.009
rs10975668	chr9	6594434	A	G	24.705	0.999841	GLDC	intron_variant	-	0.047	0.009
rs10975669	chr9	6594680	A	G	24.718	0.999892	GLDC	intron_variant	-	0.049	0.009
chr9:6594803:0:0	chr9	6594803	!AAAAGAAAGAAAG	AAAAGAAAGAAAG	31.954	0.997193	-	-	-	0.0092	0.011
chr9:6594803:0:2	chr9	6594803	AAAAGAAAGAAAGAAAGAAAGAAAG	!AAAAGAAAGAAAGAAAGAAAGAAAG	3.183	0.98427	GLDC	intron_variant	-	0.024	0.026
rs6477094	chr9	6594942	T	C	24.715	0.999863	GLDC	intron_variant	-	0.047	0.009
rs11789777	chr9	6594978	C	T	26.382	0.999656	GLDC	intron_variant	-	0.0038	-0.013
rs761346590	chr9	6597062	C	T	0.046	0.994248	GLDC	intron_variant	-	0.044	-0.215
rs35372321	chr9	6598587	G	A	25.437	0.999781	GLDC	intron_variant	-	0.011	-0.012
rs7863517	chr9	6598679	C	T	26.524	0.999497	GLDC	intron_variant	-	0.046	0.009
rs180788929	chr9	6599116	A	G	0.033	0.958201	GLDC	intron_variant	-	0.047	0.237
rs7849728	chr9	6599805	G	C	26.615	0.999473	GLDC	intron_variant	-	0.042	0.009
