# Supplementary material for: A rare IL33 loss-of-function mutation reduces blood eosinophil counts and protects from asthma
Source: PLoS Genet. 2017 Mar 8;13(3):e1006659. doi: 10.1371/journal.pgen.1006659 (PMC5362243; doi:10.1371/journal.pgen.1006659)
Supplement: S19 Table — Shown are results with P<0.05. (XLSX) [file pgen.1006659.s025.xlsx]

## Sheet: IL1RL1_locus
S19 Table: Associations of sequence variants in a 800kb region centered on IL1RL1 (chr2:101.9-102.7Mb (hg38) with eosinophil counts in 103,104 Icelanders. Shown are results with P<0.05.
Column descriptions: Amin: Minor allele; Amaj: major allele; MAF: minor allele frequency as percentage; Info: imputation information; coding_gene, coding_effect and coding_change correspond to gene symbol, consequence of mutation and HGVSp annotation, respectively (based on Ensembl' s Variant Effect Predictor (VEP)).
marker	Chrom	Pos [hg38]	Amin	Amaj	MAF [%]	Info	coding_gene	coding_effect	coding_change	P-value	Effect with respect to Amin [SD]
rs7608679	chr2	101934087	C	T	25.903	0.999864	-	intergenic_variant	-	0.017	0.011
rs150436594	chr2	101936308	T	C	1.581	0.996302	-	intergenic_variant	-	0.00046	-0.057
rs10182135	chr2	101937232	G	A	27.052	0.99951	-	intergenic_variant	-	0.0016	-0.015
rs7587095	chr2	101937818	T	C	25.772	0.99989	-	intergenic_variant	-	0.015	0.011
rs2190365	chr2	101938571	C	T	26.924	0.999507	-	intergenic_variant	-	0.0017	-0.014
rs139577605	chr2	101938887	G	A	3.013	0.997884	-	intergenic_variant	-	0.029	-0.026
rs78584845,rs9678798	chr2	101938946	T	C	25.9	0.999871	-	intergenic_variant	-	0.016	0.011
rs7607688	chr2	101939191	T	C	26.924	0.999509	-	intergenic_variant	-	0.0017	-0.014
rs2190364	chr2	101941052	C	G	27.052	0.999519	-	intergenic_variant	-	0.0016	-0.015
rs149631986	chr2	101942486	A	G	3.013	0.997876	-	intergenic_variant	-	0.029	-0.026
rs7605555	chr2	101942662	T	C	25.9	0.999894	-	intergenic_variant	-	0.016	0.011
chr2:101943822:0:0	chr2	101943822	ATTTT	!ATTTT	49.896	0.809445	-	-	-	0.0027	-0.014
rs141269133,rs574579134,rs754272548	chr2	101943822	ATT	!ATT	24.543	0.845712	-	intergenic_variant	-	0.0085	0.014
rs147521239,rs397783941,rs35534740	chr2	101945463	G	GTC	34.134	0.999158	-	intergenic_variant	-	0.00025	-0.016
rs113462834	chr2	101945481	C	T	0.075	0.981868	-	intergenic_variant	-	0.0059	-0.198
rs1971001	chr2	101945519	G	C	26.02	0.999884	-	intergenic_variant	-	0.022	0.011
rs1541435	chr2	101945882	T	C	27.371	0.999287	-	intergenic_variant	-	0.004	0.013
rs2214889	chr2	101946309	C	A	33.093	0.999808	-	intergenic_variant	-	8.8e-05	-0.017
rs1541434	chr2	101947072	T	C	35.165	0.999907	-	intergenic_variant	-	0.0052	0.012
rs532227985	chr2	101948218	G	T	1.225	0.991892	-	intergenic_variant	-	0.032	0.04
rs1010329	chr2	101948608	T	C	33.105	0.999799	-	intergenic_variant	-	7.7e-05	-0.017
rs58626985	chr2	101949110	T	C	35.164	0.99987	-	intergenic_variant	-	0.0052	0.012
rs17026308	chr2	101949565	A	G	35.167	0.999842	-	intergenic_variant	-	0.0049	0.012
rs770975388	chr2	101949788	T	C	0.059	0.953072	-	intergenic_variant	-	0.042	0.185
rs10181476	chr2	101949806	T	G	33.102	0.999742	-	intergenic_variant	-	7.3e-05	-0.017
rs565648866	chr2	101949955	G	A	0.146	0.998529	-	intergenic_variant	-	0.05	0.108
rs13006027	chr2	101952065	T	C	35.166	0.999792	-	intergenic_variant	-	0.0049	0.012
rs778269926	chr2	101952188	G	C	0.099	0.99639	-	intergenic_variant	-	0.034	-0.135
rs754195416	chr2	101953430	A	G	0.052	0.996237	-	intergenic_variant	-	0.0041	0.253
rs112746404	chr2	101953466	T	A	3.159	0.99349	-	intergenic_variant	-	0.014	-0.029
rs2190363	chr2	101953994	A	G	3.005	0.997811	-	intergenic_variant	-	0.029	-0.026
rs10865049	chr2	101954596	C	T	35.023	0.999729	-	intergenic_variant	-	0.014	0.011
rs2190361	chr2	101954623	A	G	32.61	0.99954	-	intergenic_variant	-	3.9e-05	-0.018
rs6756338	chr2	101955414	G	C	32.63	0.999903	-	intergenic_variant	-	4.1e-05	-0.018
chr2:101955577:0:4	chr2	101955577	GCTCTATCTCTATCTCTATCTCTATCTCTAT	!GCTCTATCTCTATCTCTATCTCTATCTCTAT	0.238	0.942259	-	intergenic_variant	-	0.01	0.109
rs752807362	chr2	101955624	A	ATCTCTG	12.957	0.992222	-	intergenic_variant	-	0.0023	0.019
chr2:101955644:0	chr2	101955644	G	GTCTGTC	0.053	0.861722	-	intergenic_variant	-	0.013	0.247
rs374906020	chr2	101955666	ATATCTATCTATCTATCTATC	!ATATCTATCTATCTATCTATC	3.415	0.946264	-	intergenic_variant	-	0.024	-0.026
chr2:101955706:0:2	chr2	101955706	CTATCTATCTATT	!CTATCTATCTATT	12.763	0.976524	-	intergenic_variant	-	0.0047	0.018
rs1859717	chr2	101956880	C	T	32.63	0.999919	-	intergenic_variant	-	4.1e-05	-0.018
rs1859716	chr2	101957016	G	A	32.627	0.999886	-	intergenic_variant	-	4.1e-05	-0.018
rs12472280	chr2	101957159	C	T	32.628	0.999927	-	intergenic_variant	-	4.1e-05	-0.018
rs12472284	chr2	101957184	T	C	34.669	0.999885	-	intergenic_variant	-	0.0084	0.011
rs1019033	chr2	101958258	C	T	32.626	0.999973	-	intergenic_variant	-	4.1e-05	-0.018
rs186611072	chr2	101958259	A	G	0.013	0.83328	-	intergenic_variant	-	0.04	0.391
rs1019032	chr2	101958354	C	T	32.629	0.999935	-	intergenic_variant	-	4e-05	-0.018
rs1019031	chr2	101958376	G	T	32.628	0.99993	-	intergenic_variant	-	4e-05	-0.018
rs62153722	chr2	101958585	T	C	27.462	0.998696	-	intergenic_variant	-	0.023	0.01
rs111345494	chr2	101959462	T	C	0.624	0.976884	-	intergenic_variant	-	0.024	-0.057
rs2190360	chr2	101959636	C	T	32.627	0.999924	-	intergenic_variant	-	4e-05	-0.018
rs554819772	chr2	101959784	T	C	0.396	0.985496	-	intergenic_variant	-	0.0016	-0.103
rs113320993	chr2	101960154	A	C	0.455	0.99936	-	intergenic_variant	-	0.015	-0.072
rs1859715	chr2	101961250	G	A	32.646	0.999837	-	intergenic_variant	-	3e-05	-0.018
rs1859714	chr2	101961376	C	T	32.628	0.999928	-	intergenic_variant	-	3.9e-05	-0.018
chr2:101961672:0	chr2	101961672	T	C	0.015	0.97528	-	intergenic_variant	-	0.043	0.329
rs6749675	chr2	101962100	A	G	32.605	0.999933	-	intergenic_variant	-	3.6e-05	-0.018
rs7601434	chr2	101962457	C	T	34.718	0.999746	-	intergenic_variant	-	0.0071	0.012
rs74538397	chr2	101962555	T	G	6.737	0.995896	-	intergenic_variant	-	0.00039	-0.029
chr2:101962640:0:0	chr2	101962640	CGTGTGTGTGT	!CGTGTGTGTGT	38.471	0.90288	-	-	-	0.0056	-0.012
rs10633676,rs10695322	chr2	101962640	CGTGTGTGTGTGT	!CGTGTGTGTGTGT	46.708	0.911353	-	intergenic_variant	-	0.017	0.01
rs768894415	chr2	101964109	G	A	0.072	0.998626	-	intergenic_variant	-	0.027	-0.162
rs142706822	chr2	101965178	TGAGA	!TGAGA	17.844	0.96507	-	intergenic_variant	-	7.8e-05	0.022
chr2:101965178:0:2	chr2	101965178	TGAGAGAGAGA	!TGAGAGAGAGA	11.215	0.923473	-	intergenic_variant	-	0.0021	-0.021
rs776261785	chr2	101965384	A	T	0.288	0.965599	-	intergenic_variant	-	0.038	0.081
rs76321387	chr2	101965409	T	C	3.737	0.997761	-	intergenic_variant	-	0.022	-0.025
rs1005193	chr2	101966187	A	G	32.668	0.99982	-	intergenic_variant	-	3.1e-05	-0.018
rs112184519	chr2	101967398	G	T	1.776	0.995965	-	intergenic_variant	-	0.00073	-0.052
chr2:101968627:0	chr2	101968627	A	C	0.017	0.966982	-	intergenic_variant	-	0.027	-0.361
rs78657132	chr2	101968952	A	G	0.072	0.998627	-	intergenic_variant	-	0.027	-0.162
rs6742301	chr2	101969429	T	C	37.944	0.999485	-	intergenic_variant	-	0.0024	0.013
rs76168489	chr2	101970694	A	G	7.266	0.999538	-	intergenic_variant	-	0.034	0.017
rs11885508	chr2	101970775	C	T	34.762	0.999926	-	intergenic_variant	-	0.0076	0.012
rs372452810,rs746687668	chr2	101971754	CGTGTGTGT	!CGTGTGTGT	26.762	0.937114	-	intergenic_variant	-	0.034	-0.01
rs12612902	chr2	101971840	A	C	32.564	0.999574	-	intergenic_variant	-	3.9e-05	-0.018
rs12466288	chr2	101972796	A	C	32.538	0.999877	-	intergenic_variant	-	3.4e-05	-0.018
rs72816010	chr2	101973646	G	A	2.903	0.997476	-	intergenic_variant	-	0.0077	0.032
rs781472351	chr2	101974358	T	G	0.085	0.998635	-	intergenic_variant	-	0.033	0.147
rs35811866	chr2	101974897	C	G	34.762	0.99987	-	intergenic_variant	-	0.0078	0.011
rs57787432	chr2	101975385	C	!C	0.044	0.820707	-	intergenic_variant	-	0.012	0.253
rs12712121	chr2	101975387	TGT	!TGT	34.117	0.958403	-	intergenic_variant	-	0.03	0.01
rs550148380	chr2	101975389	C	T	3.006	0.997571	-	intergenic_variant	-	0.028	-0.026
rs12712122	chr2	101975535	T	C	32.536	0.999745	-	intergenic_variant	-	3.8e-05	-0.018
rs186656302	chr2	101975547	C	G	0.671	0.992198	-	intergenic_variant	-	0.013	-0.063
rs12469799	chr2	101975992	A	G	27.064	0.999683	-	intergenic_variant	-	0.00033	-0.017
rs766812243	chr2	101976443	G	C	0.033	0.979957	-	intergenic_variant	-	0.04	-0.253
chr2:101977719:0:4	chr2	101977719	G	!G	1.137	0.986278	-	intergenic_variant	-	0.0008	-0.065
rs75877165	chr2	101979259	G	A	1.606	0.997416	-	intergenic_variant	-	0.013	-0.04
rs13023233	chr2	101980556	C	!C	34.732	0.999946	-	intergenic_variant	-	0.007	0.012
chr2:101980556:0:0	chr2	101980556	!A	A	34.744	0.999887	-	-	-	0.0073	0.012
rs59859769	chr2	101981149	A	!A	1.774	0.996089	-	intergenic_variant	-	0.00071	-0.052
rs7566831	chr2	101982099	C	T	32.531	0.999977	-	intergenic_variant	-	3.5e-05	-0.018
rs13006661	chr2	101982478	T	C	34.731	0.999941	-	intergenic_variant	-	0.007	0.012
rs200430707	chr2	101983332	A	AGTT	3.006	0.99767	-	intergenic_variant	-	0.028	-0.026
rs740044	chr2	101983707	A	C	27.062	0.999555	-	intergenic_variant	-	0.00033	-0.017
rs10195343	chr2	101984559	G	A	35.035	0.999726	-	intergenic_variant	-	0.0047	0.012
rs114906388	chr2	101984729	T	A	3.738	0.997129	-	intergenic_variant	-	0.022	-0.025
rs763569950	chr2	101985731	G	A	0.011	0.995732	-	intergenic_variant	-	0.0094	-0.494
chr2:101985911:0:0	chr2	101985911	!G	G	0.249	0.974481	-	-	-	0.026	-0.097
rs112387721	chr2	101985911	C	!C	0.248	0.975489	-	intergenic_variant	-	0.028	-0.095
rs17815304	chr2	101986680	A	G	34.634	0.999293	-	intergenic_variant	-	0.0069	0.012
rs144424122	chr2	101987052	G	A	2.204	0.998806	IL1R2	upstream_gene_variant	0	0.0061	0.038
rs11884283	chr2	101987307	T	G	34.643	0.999521	IL1R2	upstream_gene_variant	0	0.0068	0.012
rs6543105	chr2	101987837	A	G	34.259	0.999214	IL1R2	upstream_gene_variant	0	0.00018	-0.016
rs12467316	chr2	101988187	A	C	29.55	0.999169	IL1R2	upstream_gene_variant	0	0.03	0.01
rs12468239	chr2	101988699	T	C	1.892	0.998175	IL1R2	upstream_gene_variant	0	0.001	0.05
rs13018457	chr2	101989361	A	C	28.533	0.999011	IL1R2	upstream_gene_variant	0	0.016	0.011
rs35771644,rs397819466	chr2	101989388	AT	A	28.547	0.999097	IL1R2	upstream_gene_variant	0	0.014	0.011
rs4141134	chr2	101990064	G	A	44.997	0.998729	IL1R2	upstream_gene_variant	0	0.023	-0.009
rs188903186	chr2	101991999	A	G	0.017	0.996219	IL1R2	5_prime_UTR_variant	0	0.03	0.307
rs538175892	chr2	101992075	A	G	0.102	0.999184	IL1R2	intron_variant	0	0.0086	-0.168
rs766761843	chr2	101992290	CAGAGACAGAG	C	20.492	0.997999	IL1R2	intron_variant	0	0.017	0.012
rs190466305	chr2	101993670	T	C	0.696	0.990836	IL1R2	intron_variant	0	0.00086	0.081
rs11123902	chr2	101994180	C	A	47.776	0.999731	IL1R2	intron_variant	0	0.016	-0.01
rs113377502	chr2	101995867	A	G	1.252	0.999492	IL1R2	intron_variant	0	0.007	0.049
rs778259946	chr2	101996200	T	C	0.146	0.967316	IL1R2	intron_variant	0	0.014	-0.135
rs2871444	chr2	101996388	G	A	23.881	0.999958	IL1R2	intron_variant	0	0.019	0.011
rs4321386	chr2	101996551	G	C	9.326	0.999553	IL1R2	intron_variant	0	0.042	0.014
rs757918	chr2	101996837	C	T	47.616	0.999744	IL1R2	intron_variant	0	0.018	-0.01
rs33964533	chr2	101996909	C	CA	23.879	0.999802	IL1R2	intron_variant	0	0.017	0.011
rs13022757	chr2	101997084	G	C	47.625	0.999958	IL1R2	intron_variant	0	0.017	-0.01
rs1108338	chr2	101997119	C	A	23.881	0.999925	IL1R2	intron_variant	0	0.017	0.011
rs12469349	chr2	101997465	A	G	2.364	0.999697	IL1R2	intron_variant	0	0.00054	0.047
rs148586670	chr2	101998506	G	A	2.364	0.999672	IL1R2	intron_variant	0	0.00055	0.047
rs2071008	chr2	101998817	T	G	47.629	0.999969	IL1R2	intron_variant	0	0.017	-0.01
rs755678680	chr2	101999501	C	T	0.032	0.986869	IL1R2	intron_variant	0	0.039	-0.243
rs553515223	chr2	102002152	A	G	0.037	0.964292	IL1R2	intron_variant	0	0.012	-0.276
chr2:102002327:0:0	chr2	102002327	!T	T	9.233	0.99784	-	-	-	0.035	0.015
chr2:102002327:0:1	chr2	102002327	TGCGG	!TGCGG	9.233	0.997841	IL1R2	intron_variant	0	0.035	0.015
rs72399583	chr2	102002340	C	CTGCGGG	9.255	0.998263	IL1R2	intron_variant	0	0.033	0.015
chr2:102002353:0:0	chr2	102002353	T	!T	48.283	0.995393	-	-	-	0.015	-0.01
rs11677645	chr2	102002353	G	!G	9.245	0.996471	IL1R2	intron_variant	0	0.043	0.014
chr2:102002463:0:0	chr2	102002463	CTGTCTG	!CTGTCTG	48.214	0.993757	-	-	-	0.016	-0.01
rs72407418	chr2	102002463	C	!C	9.468	0.999112	IL1R2	intron_variant	0	0.049	0.014
chr2:102003988:0:0	chr2	102003988	GGTCTATGTCTAT	!GGTCTATGTCTAT	44.328	0.971025	-	-	-	0.002	-0.013
chr2:102003988:0:5	chr2	102003988	GGTCTATGTCTATGTCTATGTCTATGTCTATGTCTAT	!GGTCTATGTCTATGTCTATGTCTATGTCTATGTCTAT	1.361	0.952163	IL1R2	intron_variant	0	0.033	0.038
rs17026386	chr2	102004267	C	T	9.324	0.999981	IL1R2	intron_variant	0	0.047	0.014
chr2:102004492:0:3	chr2	102004492	CAAAA	!CAAAA	6.294	0.81908	IL1R2	intron_variant	0	0.026	-0.021
rs4851527	chr2	102005914	A	G	47.814	0.999987	IL1R2	intron_variant	0	0.011	-0.01
rs4850993	chr2	102006004	G	C	47.818	0.999962	IL1R2	intron_variant	0	0.011	-0.01
rs779091314	chr2	102007274	A	G	0.033	0.914612	IL1R2	intron_variant	0	0.019	-0.287
rs719248	chr2	102007413	C	T	47.735	0.999699	IL1R2	intron_variant	0	0.0094	-0.011
rs190587741	chr2	102007783	A	G	0.099	0.996067	IL1R2	intron_variant	0	0.035	-0.134
rs2302589	chr2	102008324	T	C	9.323	0.999972	IL1R2	intron_variant	0	0.048	0.014
rs750337399	chr2	102008889	A	G	0.032	0.987023	IL1R2	intron_variant	0	0.039	-0.243
rs2236930	chr2	102009418	A	T	9.323	0.999972	IL1R2	intron_variant	0	0.048	0.014
rs142963191	chr2	102009812	T	C	0.217	0.989207	IL1R2	synonymous_variant	NM_001261419.1:c.318C>T(p.%3D),NM_004633.3:c.318C>T(p.%3D)	0.014	-0.105
rs2282747	chr2	102010007	G	A	9.323	0.999973	IL1R2	intron_variant	0	0.048	0.014
rs774801588	chr2	102010113	A	G	0.074	0.970986	IL1R2	intron_variant	0	0.011	-0.187
rs762528252	chr2	102010241	A	G	0.469	0.988914	IL1R2	intron_variant	0	0.00089	-0.1
chr2:102010574:0:0	chr2	102010574	!TAAA	TAAA	44.563	0.856091	-	-	-	0.0091	0.012
rs35560069,rs571535753,rs780964859	chr2	102010574	TAA	!TAA	37.912	0.842388	IL1R2	intron_variant	0	0.025	0.01
rs2298940	chr2	102010901	A	T	9.323	0.999973	IL1R2	intron_variant	0	0.048	0.014
rs2298939	chr2	102011058	C	T	9.323	0.999973	IL1R2	intron_variant	0	0.048	0.014
rs758495703	chr2	102011434	A	G	0.085	0.998262	IL1R2	intron_variant	0	0.033	0.147
rs2262267	chr2	102011506	A	G	9.323	0.999973	IL1R2	intron_variant	0	0.048	0.014
rs3218870	chr2	102011890	T	C	9.323	0.999974	IL1R2	intron_variant	0	0.048	0.014
rs2110563	chr2	102011971	T	G	47.793	0.999842	IL1R2	intron_variant	0	0.0074	-0.011
rs3218872	chr2	102012047	C	T	9.324	0.999974	IL1R2	intron_variant	0	0.048	0.014
rs3218873	chr2	102012099	A	G	9.323	0.999973	IL1R2	intron_variant	0	0.049	0.014
rs3218874	chr2	102012263	C	T	9.323	0.999971	IL1R2	intron_variant	0	0.049	0.014
rs187474995	chr2	102012475	G	C	0.179	0.994064	IL1R2	intron_variant	0	0.0024	0.156
rs3218875	chr2	102012496	G	T	9.324	0.999921	IL1R2	intron_variant	0	0.049	0.014
chr2:102012537:0:0	chr2	102012537	!CTG	CTG	12.357	0.948892	-	-	-	0.021	0.015
rs140697767,rs755951902	chr2	102012537	CTGTGTG	!CTGTGTG	9.277	0.998321	IL1R2	intron_variant	0	0.049	0.014
rs3218876	chr2	102012571	A	G	9.323	0.999966	IL1R2	intron_variant	0	0.049	0.014
rs3218877	chr2	102012976	G	A	9.323	0.999961	IL1R2	intron_variant	0	0.049	0.014
rs3218878	chr2	102013012	A	G	9.323	0.999961	IL1R2	intron_variant	0	0.049	0.014
rs3218879	chr2	102013101	T	C	9.323	0.99996	IL1R2	intron_variant	0	0.049	0.014
rs2110562	chr2	102013178	A	G	47.783	0.999756	IL1R2	intron_variant	0	0.0077	-0.011
rs7570875	chr2	102013438	T	C	9.324	0.999871	IL1R2	intron_variant	0	0.048	0.014
rs139633722	chr2	102013506	G	C	0.025	0.876037	IL1R2	intron_variant	0	0.042	-0.288
rs3218883	chr2	102013811	A	G	9.323	0.999952	IL1R2	intron_variant	0	0.049	0.014
rs3218885	chr2	102013924	G	A	9.323	0.999951	IL1R2	intron_variant	0	0.049	0.014
rs2310171	chr2	102014731	C	T	9.323	0.999891	IL1R2	intron_variant	0	0.049	0.014
rs3218892	chr2	102014739	A	C	9.323	0.999848	IL1R2	intron_variant	0	0.049	0.014
chr2:102014947:0:4	chr2	102014947	AAATAATAATAATAATAAT	!AAATAATAATAATAATAAT	0.204	0.826552	IL1R2	intron_variant	0	0.0022	-0.152
chr2:102014947:0:3	chr2	102014947	A	!A	0.172	0.982382	IL1R2	intron_variant	0	0.035	0.106
chr2:102014947:0:0	chr2	102014947	!AAATAATAAT	AAATAATAAT	28.823	0.848773	-	-	-	0.041	-0.01
rs397786021	chr2	102014947	AAATAATAATAAT	!AAATAATAATAAT	17.278	0.871745	IL1R2	intron_variant	0	0.044	-0.012
rs201187233	chr2	102014975	A	!A	8.03	0.95816	IL1R2	intron_variant	0	0.029	0.017
chr2:102014975:0:0	chr2	102014975	!AATC	AATC	8.032	0.95817	-	-	-	0.03	0.017
rs2073492	chr2	102015211	T	C	9.323	0.99994	IL1R2	intron_variant	0	0.049	0.014
rs2073491	chr2	102015411	C	T	9.323	0.999889	IL1R2	intron_variant	0	0.049	0.014
rs2282746	chr2	102015561	C	T	9.323	0.999938	IL1R2	intron_variant	0	0.049	0.014
rs2282745	chr2	102015602	T	A	9.323	0.999937	IL1R2	intron_variant	0	0.049	0.014
rs2282744	chr2	102015721	A	G	9.323	0.999934	IL1R2	intron_variant	0	0.049	0.014
rs2282743	chr2	102015739	A	G	9.323	0.999937	IL1R2	intron_variant	0	0.049	0.014
rs3819370	chr2	102016112	G	A	9.323	0.999934	IL1R2	intron_variant	0	0.049	0.014
rs3819369	chr2	102016120	T	A	47.793	0.999758	IL1R2	intron_variant	0	0.0074	-0.011
rs3218903	chr2	102016335	T	A	9.323	0.999934	IL1R2	intron_variant	0	0.049	0.014
rs3218905	chr2	102016419	G	A	9.323	0.999933	IL1R2	intron_variant	0	0.049	0.014
rs3218906	chr2	102016483	A	G	9.323	0.999933	IL1R2	intron_variant	0	0.049	0.014
rs3218909	chr2	102016816	A	T	9.32	0.999889	IL1R2	intron_variant	0	0.048	0.014
rs3218911	chr2	102016885	G	A	9.322	0.999929	IL1R2	intron_variant	0	0.049	0.014
rs3218914	chr2	102017108	C	T	9.322	0.999939	IL1R2	intron_variant	0	0.049	0.014
rs773277044	chr2	102017363	T	C	0.047	0.994888	IL1R2	intron_variant	0	0.0072	0.256
rs3218953	chr2	102021272	A	T	14.131	0.998788	IL1R2	intron_variant	0	0.016	0.014
rs187993898	chr2	102021612	G	C	1.216	0.999391	IL1R2	intron_variant	0	0.0074	0.05
rs2072475	chr2	102022477	T	C	13.811	0.99948	IL1R2	intron_variant	0	0.029	0.013
rs2072474	chr2	102022747	G	A	13.813	0.999459	IL1R2	intron_variant	0	0.029	0.013
rs28385685	chr2	102022876	C	T	2.361	0.996668	IL1R2	intron_variant	0	0.0017	-0.042
rs557171621	chr2	102023485	G	GTTACGGC	1.216	0.999355	IL1R2	intron_variant	0	0.0074	0.05
rs2236922	chr2	102023537	G	C	13.815	0.999247	IL1R2	intron_variant	0	0.029	0.013
rs3218966	chr2	102023906	T	C	13.815	0.999257	IL1R2	intron_variant	0	0.029	0.013
rs3218971	chr2	102024027	T	C	13.448	0.990011	IL1R2	intron_variant	0	0.037	0.013
rs4851528	chr2	102024054	A	C	4.976	0.851238	IL1R2	intron_variant	0	0.041	0.021
rs200103986	chr2	102024059	A	C	3.48	0.823283	IL1R2	intron_variant	0	0.016	0.029
rs2072473	chr2	102026033	A	G	12.507	0.999597	IL1R2	downstream_gene_variant	0	0.017	0.015
rs733498	chr2	102027063	T	C	12.506	0.999596	IL1R2	downstream_gene_variant	0	0.017	0.015
rs185711567	chr2	102029320	A	G	2.132	0.999293	IL1R2	downstream_gene_variant	0	0.047	0.028
rs3218991	chr2	102029703	A	G	12.587	0.999675	IL1R2	downstream_gene_variant	0	0.023	0.014
rs7592826	chr2	102030370	C	T	12.503	0.999832	IL1R2	downstream_gene_variant	0	0.018	0.015
rs4851529	chr2	102030838	A	G	40.844	0.999824	IL1R2	downstream_gene_variant	0	0.021	0.01
chr2:102031640:0:0	chr2	102031640	ATATTTATT	!ATATTTATT	42.901	0.998815	-	-	-	0.0099	-0.011
rs397870681,rs71770995,rs72403657,rs759767420	chr2	102031640	!ATATT	ATATT	45.161	0.999026	IL1R2	downstream_gene_variant	0	0.037	-0.009
rs553458857	chr2	102031640	A	!A	2.133	0.999184	IL1R2	downstream_gene_variant	0	0.046	0.028
rs4851531	chr2	102032147	T	C	41.216	0.999927	IL1R2	downstream_gene_variant	0	0.026	0.009
rs17026487	chr2	102033383	A	G	2.738	0.999697	IL1R2	downstream_gene_variant	0	0.00099	0.041
rs4851532	chr2	102033438	T	C	12.873	0.999836	-	intergenic_variant	-	0.024	0.014
rs772995978	chr2	102033747	T	C	0.048	0.997066	-	intergenic_variant	-	0.046	-0.186
chr2:102033915:0:0	chr2	102033915	CAAAAA	!CAAAAA	33.196	0.851289	-	-	-	0.019	-0.011
rs113373738,rs34216383	chr2	102034289	CCTT	C	41.217	0.999916	-	intergenic_variant	-	0.025	0.009
rs531535661	chr2	102034595	G	A	0.22	0.997517	-	intergenic_variant	-	0.012	-0.108
rs4851533	chr2	102035208	G	A	42.966	0.999794	-	intergenic_variant	-	0.0075	-0.011
rs7570670	chr2	102035651	A	G	12.874	0.999857	-	intergenic_variant	-	0.024	0.014
rs17026501	chr2	102035824	A	G	12.874	0.99986	-	intergenic_variant	-	0.024	0.014
rs10084206	chr2	102036072	C	T	12.874	0.999842	-	intergenic_variant	-	0.024	0.014
rs34212858,rs397872406	chr2	102037890	C	CA	12.875	0.999915	-	intergenic_variant	-	0.023	0.014
rs4851534	chr2	102037937	T	A	42.97	0.99989	-	intergenic_variant	-	0.0074	-0.011
rs190981051	chr2	102038534	A	C	0.508	0.97895	-	intergenic_variant	-	0.043	0.058
rs35678243	chr2	102040022	A	G	13.027	0.999922	-	intergenic_variant	-	0.024	0.014
rs756900356	chr2	102040029	C	T	0.013	0.832332	-	intergenic_variant	-	0.04	0.391
rs755950778	chr2	102040336	C	G	0.004	0.849448	-	intergenic_variant	-	0.046	1.411
rs10460489	chr2	102040373	A	G	13.028	0.999848	-	intergenic_variant	-	0.023	0.014
rs10460490	chr2	102040659	T	A	13.028	0.999929	-	intergenic_variant	-	0.024	0.014
rs11307311	chr2	102042353	G	GA	41.238	0.999941	-	intergenic_variant	-	0.027	0.009
rs974950	chr2	102042732	T	C	41.38	0.999951	-	intergenic_variant	-	0.025	0.009
rs4850995	chr2	102043291	A	G	13.352	0.99942	-	intergenic_variant	-	0.02	0.014
rs2110564	chr2	102044088	T	G	41.38	0.999846	-	intergenic_variant	-	0.025	0.009
rs62154652	chr2	102044728	T	A	14.079	0.999136	-	intergenic_variant	-	0.021	0.014
rs6722640	chr2	102045151	T	A	41.383	0.999753	-	intergenic_variant	-	0.026	0.009
rs17026510	chr2	102045710	T	C	13.028	0.999476	-	intergenic_variant	-	0.024	0.014
rs7588933	chr2	102046190	G	A	43.073	0.999794	-	intergenic_variant	-	0.0071	-0.011
rs62154653	chr2	102046359	G	A	13.028	0.999687	-	intergenic_variant	-	0.024	0.014
rs10185424	chr2	102046427	T	G	43.742	0.999792	-	intergenic_variant	-	0.017	-0.01
chr2:102047079:0	chr2	102047079	C	T	0.05	0.997076	-	intergenic_variant	-	0.041	0.196
rs2310173	chr2	102047167	T	G	43.745	0.999143	-	intergenic_variant	-	0.0084	-0.011
rs11888059	chr2	102048625	A	G	48.305	0.99896	-	intergenic_variant	-	0.00037	-0.015
rs11888109	chr2	102048748	A	C	48.305	0.998959	-	intergenic_variant	-	0.00037	-0.015
rs11889289	chr2	102048798	T	C	48.305	0.998943	-	intergenic_variant	-	0.00037	-0.015
chr2:102049018:0:0	chr2	102049018	A	!A	48.31	0.998865	-	-	-	0.00035	-0.015
rs11280777	chr2	102049018	!ACCGTGGGC	ACCGTGGGC	48.312	0.998819	-	intergenic_variant	-	0.00036	-0.015
rs7580250	chr2	102049060	A	G	9.897	0.998647	-	intergenic_variant	-	0.017	0.016
rs67476330	chr2	102049073	C	T	16.65	0.999052	-	intergenic_variant	-	0.033	0.012
rs7607548	chr2	102049091	A	C	41.796	0.998898	-	intergenic_variant	-	0.031	0.009
rs7580369	chr2	102049181	A	G	9.898	0.998652	-	intergenic_variant	-	0.017	0.016
rs763928336	chr2	102049219	T	C	0.665	0.997871	-	intergenic_variant	-	0.00091	0.082
rs7607735	chr2	102049234	T	C	9.898	0.998645	-	intergenic_variant	-	0.017	0.016
rs4420719	chr2	102049273	A	T	41.796	0.998901	-	intergenic_variant	-	0.031	0.009
rs11307526,rs397869226	chr2	102049434	A	AG	16.65	0.999067	-	intergenic_variant	-	0.033	0.012
rs753016083	chr2	102049756	A	C	0.256	0.9751	-	intergenic_variant	-	0.02	0.096
rs4851535	chr2	102049832	C	T	16.65	0.999088	-	intergenic_variant	-	0.033	0.012
rs7587167	chr2	102050601	G	A	48.311	0.998911	-	intergenic_variant	-	0.00036	-0.015
rs398071351,rs76215448	chr2	102051592	TAGG	T	9.897	0.99814	-	intergenic_variant	-	0.015	0.017
chr2:102051674:0:0	chr2	102051674	GAA	!GAA	48.133	0.995965	-	-	-	0.00038	-0.015
rs3047347	chr2	102051674	G	!G	16.659	0.998745	-	intergenic_variant	-	0.033	0.012
rs35485912,rs397869279,rs569135972	chr2	102051674	GA	!GA	35.155	0.99586	-	intergenic_variant	-	0.04	0.009
rs6729857	chr2	102052339	G	A	41.794	0.999292	-	intergenic_variant	-	0.031	0.009
rs6729883	chr2	102052393	G	A	16.648	0.999405	-	intergenic_variant	-	0.032	0.012
rs12613757	chr2	102052484	G	C	9.893	0.998652	-	intergenic_variant	-	0.017	0.016
rs748891975	chr2	102052722	T	C	0.077	0.992355	-	intergenic_variant	-	0.027	-0.156
rs115550512	chr2	102053034	A	G	0.785	0.997914	-	intergenic_variant	-	0.0024	0.071
rs12232990	chr2	102053572	A	C	16.647	0.999688	-	intergenic_variant	-	0.032	0.012
rs3047348,rs72546827	chr2	102054093	C	CTGT	9.892	0.998966	-	intergenic_variant	-	0.016	0.016
rs4632362	chr2	102054141	A	C	16.647	0.99983	-	intergenic_variant	-	0.032	0.012
rs2310174	chr2	102054224	T	G	41.793	0.999847	-	intergenic_variant	-	0.03	0.009
rs2310175	chr2	102054348	T	G	9.898	0.999014	-	intergenic_variant	-	0.018	0.016
rs6753939	chr2	102054533	A	G	16.649	0.999941	-	intergenic_variant	-	0.031	0.012
rs4851536	chr2	102055220	T	G	48.312	0.999589	-	intergenic_variant	-	0.00034	-0.015
rs149549254	chr2	102055535	G	T	1.1	0.999802	-	intergenic_variant	-	0.019	0.046
rs190073747	chr2	102055673	C	T	1.881	0.997498	-	intergenic_variant	-	0.0026	0.046
rs59315630	chr2	102055711	T	A	16.649	0.999943	-	intergenic_variant	-	0.031	0.012
rs762129515	chr2	102056052	G	A	0.309	0.987054	-	intergenic_variant	-	0.049	0.075
rs4851537	chr2	102056228	A	G	16.648	0.999945	-	intergenic_variant	-	0.031	0.012
rs141751052	chr2	102056317	T	C	1.1	0.99982	-	intergenic_variant	-	0.019	0.046
chr2:102056738:0:0	chr2	102056738	!TAATAAATAAATA	TAATAAATAAATA	15.826	0.982972	-	-	-	0.016	0.014
chr2:102056738:0:2	chr2	102056738	TAATAAATAAATAAATAAATAAATAAATA	!TAATAAATAAATAAATAAATAAATAAATA	6.02	0.978507	-	intergenic_variant	-	0.042	0.018
rs11685537	chr2	102057979	T	C	48.301	0.999514	-	intergenic_variant	-	0.00036	-0.015
rs11689480	chr2	102058040	G	A	48.317	0.999798	-	intergenic_variant	-	0.00038	-0.015
rs10198135	chr2	102058170	G	A	48.317	0.999661	-	intergenic_variant	-	0.00035	-0.015
rs10190232	chr2	102058500	C	T	16.648	0.999964	-	intergenic_variant	-	0.031	0.012
rs888003	chr2	102058537	T	C	16.648	0.999964	-	intergenic_variant	-	0.031	0.012
rs888002	chr2	102058964	T	C	16.658	0.999946	-	intergenic_variant	-	0.032	0.012
rs888001	chr2	102059133	A	G	16.659	0.99993	-	intergenic_variant	-	0.032	0.012
rs3047353	chr2	102059379	C	CAA	16.645	0.999951	-	intergenic_variant	-	0.036	0.012
rs9967745	chr2	102059668	T	C	30.991	0.999954	-	intergenic_variant	-	0.04	0.009
rs12623383	chr2	102061304	A	G	5.931	0.999234	-	intergenic_variant	-	0.0023	0.026
rs72992701	chr2	102061374	T	C	1.211	0.99213	-	intergenic_variant	-	0.043	0.038
rs6748538	chr2	102062248	C	!C	16.624	0.999898	-	intergenic_variant	-	0.035	0.012
chr2:102062248:0:0	chr2	102062248	!A	A	16.652	0.999907	-	-	-	0.036	0.012
rs780027879	chr2	102062632	C	T	0.004	0.846216	-	intergenic_variant	-	0.048	1.394
rs35650403	chr2	102062802	A	G	16.649	0.999956	-	intergenic_variant	-	0.036	0.012
rs12612130	chr2	102062825	T	G	31.072	0.99996	-	intergenic_variant	-	0.034	0.009
rs12622128	chr2	102062913	T	A	47.722	0.999972	-	intergenic_variant	-	0.00042	0.014
rs7604529	chr2	102064141	G	A	16.648	0.999949	-	intergenic_variant	-	0.035	0.012
rs7570465	chr2	102065564	A	G	16.65	0.999939	IL1R1	upstream_gene_variant	0	0.036	0.012
rs34392703,rs397793266	chr2	102066041	AT	!AT	18.821	0.956797	IL1R1	upstream_gene_variant	0	0.041	0.011
chr2:102066041:0:0	chr2	102066041	!ATT	ATT	18.879	0.95635	-	-	-	0.043	0.011
rs55735886	chr2	102066271	G	A	17.038	0.999797	IL1R1	upstream_gene_variant	0	0.048	0.011
rs56927853	chr2	102066370	T	C	16.65	0.999968	IL1R1	upstream_gene_variant	0	0.036	0.012
rs2192751	chr2	102066571	A	G	31.069	0.999986	IL1R1	upstream_gene_variant	0	0.035	0.009
rs542609059	chr2	102066868	G	C	0.077	0.991947	IL1R1	upstream_gene_variant	0	0.027	-0.156
rs868250	chr2	102066906	A	G	31.069	0.99995	IL1R1	upstream_gene_variant	0	0.035	0.009
rs868251	chr2	102066926	T	C	31.05	0.999906	IL1R1	upstream_gene_variant	0	0.032	0.01
rs868252	chr2	102066992	G	A	47.708	0.999895	IL1R1	upstream_gene_variant	0	0.00035	0.015
rs571772733	chr2	102067070	C	T	0.17	0.99511	IL1R1	upstream_gene_variant	0	0.032	0.107
rs888000	chr2	102067471	C	A	31.034	0.998895	IL1R1	upstream_gene_variant	0	0.033	0.009
rs887999	chr2	102067479	C	T	31.034	0.998866	IL1R1	upstream_gene_variant	0	0.034	0.009
rs7558573	chr2	102068001	A	G	31.029	0.99818	IL1R1	upstream_gene_variant	0	0.036	0.009
rs9679402	chr2	102068032	C	T	47.702	0.998241	IL1R1	upstream_gene_variant	0	0.00038	0.015
rs149103658	chr2	102068242	A	C	0.971	0.98805	IL1R1	upstream_gene_variant	0	0.029	-0.046
rs17026574	chr2	102068608	C	G	31.033	0.997591	IL1R1	upstream_gene_variant	0	0.036	0.009
rs6755229	chr2	102068951	G	A	47.701	0.99745	IL1R1	upstream_gene_variant	0	0.00039	0.015
rs1558645	chr2	102069301	G	T	47.678	0.997351	IL1R1	upstream_gene_variant	0	0.00042	0.015
rs17766454	chr2	102069816	G	T	0.888	0.983992	IL1R1	upstream_gene_variant	0	0.0027	0.065
rs6715090	chr2	102069970	A	G	32.385	0.996123	IL1R1	upstream_gene_variant	0	0.046	0.009
rs2058651	chr2	102071087	A	G	47.393	0.996555	IL1R1	intron_variant	0	0.00042	0.015
rs10203724	chr2	102071698	A	C	17.054	0.994042	IL1R1	intron_variant	0	0.05	0.011
rs72817883	chr2	102071740	T	G	5.137	0.991814	IL1R1	intron_variant	0	0.044	-0.019
rs10203841	chr2	102071812	T	C	47.657	0.994443	IL1R1	intron_variant	0	0.0082	0.011
rs17026582	chr2	102072393	A	G	28.973	0.995981	IL1R1	intron_variant	0	0.018	0.011
rs13427957	chr2	102072571	T	C	48.217	0.997274	IL1R1	intron_variant	0	0.048	0.008
rs759665030	chr2	102076133	G	A	0.232	0.992498	IL1R1	intron_variant	0	0.0078	0.113
rs769953718	chr2	102076246	T	C	0.033	0.982668	IL1R1	intron_variant	0	0.0093	0.291
rs368983692	chr2	102078562	T	!T	7.07	0.992989	IL1R1	intron_variant	0	1.7e-06	-0.038
rs111804849	chr2	102078562	TCACACACACACACA	!TCACACACACACACA	1.408	0.96202	IL1R1	intron_variant	0	0.012	0.044
rs35407722,rs770187238,rs57113618,rs71378181	chr2	102078562	TCACACACACACA	!TCACACACACACA	26.71	0.960082	IL1R1	intron_variant	0	0.028	0.01
chr2:102078562:0:0	chr2	102078562	TCACACACACA	!TCACACACACA	48.641	0.958146	-	-	-	0.045	-0.008
chr2:102078562:0:2	chr2	102078562	TCACACACA	!TCACACACA	12.131	0.966621	IL1R1	intron_variant	0	0.045	0.013
rs188635245	chr2	102079901	G	A	0.337	0.989916	IL1R1	intron_variant	0	0.015	-0.085
rs560471002	chr2	102079988	A	G	0.002	0.838707	IL1R1	intron_variant	0	0.046	-0.736
rs757221177	chr2	102080058	C	A	0.118	0.991103	IL1R1	intron_variant	0	0.017	-0.141
chr2:102083678:0:0	chr2	102083678	!G	G	10.871	0.996749	-	-	-	0.0041	-0.019
rs142549381	chr2	102083678	A	!A	10.835	0.996838	IL1R1	intron_variant	0	0.0041	-0.019
rs397739116,rs66755627	chr2	102085948	A	ACTGT	10.206	0.998244	IL1R1	intron_variant	0	0.00037	-0.024
chr2:102090150:0:1	chr2	102090150	ATTTT	!ATTTT	7.611	0.911373	IL1R1	intron_variant	0	0.033	0.017
rs750624542	chr2	102091620	T	C	0.034	0.981592	IL1R1	intron_variant	0	0.0093	0.291
rs575198544	chr2	102091667	G	A	0.002	0.841914	IL1R1	intron_variant	0	0.046	-0.732
rs146436404	chr2	102092817	A	G	1.37	0.999374	IL1R1	intron_variant	0	0.046	0.034
rs933494	chr2	102094549	A	G	44.86	0.99954	IL1R1	intron_variant	0	0.012	0.01
rs871376	chr2	102094712	C	T	18.11	0.999415	IL1R1	intron_variant	0	0.023	-0.012
rs56193008	chr2	102095776	A	G	44.878	0.999396	IL1R1	intron_variant	0	0.012	0.01
rs13013537	chr2	102095958	T	G	18.109	0.999468	IL1R1	intron_variant	0	0.023	-0.012
rs12991050	chr2	102096192	G	A	18.109	0.999471	IL1R1	intron_variant	0	0.024	-0.012
rs530689742	chr2	102096873	G	A	2.829	0.996916	IL1R1	intron_variant	0	0.00061	0.042
rs72817889	chr2	102097161	T	C	44.885	0.999638	IL1R1	intron_variant	0	0.011	0.01
rs11685997	chr2	102098080	T	C	44.884	0.999701	IL1R1	intron_variant	0	0.011	0.01
rs764472243	chr2	102098703	G	A	0.969	0.994789	IL1R1	intron_variant	0	0.017	0.05
rs963399	chr2	102100131	A	!A	7.864	0.999828	IL1R1	intron_variant	0	0.019	-0.018
rs10490571	chr2	102100877	T	C	45.157	0.999825	IL1R1	intron_variant	0	0.012	0.01
rs17818195	chr2	102101765	C	T	44.913	0.999935	IL1R1	intron_variant	0	0.011	0.01
rs541655711	chr2	102102624	A	C	0.009	0.993064	IL1R1	intron_variant	0	0.044	0.396
rs72996520	chr2	102102644	T	C	44.882	0.999908	IL1R1	intron_variant	0	0.013	0.01
rs75664449	chr2	102104656	A	G	9.863	0.999645	IL1R1	intron_variant	0	0.05	-0.013
rs1019296	chr2	102104657	C	T	44.9	0.999941	IL1R1	intron_variant	0	0.012	0.01
rs9677150	chr2	102104754	A	C	7.86	0.998541	IL1R1	intron_variant	0	0.018	-0.018
rs12468203	chr2	102104943	T	A	18.084	0.99992	IL1R1	intron_variant	0	0.021	-0.012
rs12468310	chr2	102105218	T	A	18.084	0.999921	IL1R1	intron_variant	0	0.021	-0.012
rs13388182	chr2	102105942	T	C	44.901	0.999898	IL1R1	intron_variant	0	0.012	0.01
rs6739281	chr2	102106115	A	G	18.084	0.99993	IL1R1	intron_variant	0	0.021	-0.012
rs13029804	chr2	102106557	C	A	18.102	0.999707	IL1R1	intron_variant	0	0.023	-0.012
rs72817895	chr2	102106588	G	C	7.867	0.99991	IL1R1	intron_variant	0	0.018	-0.018
rs781699089	chr2	102106688	G	A	0.056	0.987698	IL1R1	intron_variant	0	0.016	0.209
rs565873131	chr2	102106777	A	G	0.675	0.999441	IL1R1	intron_variant	0	0.04	-0.051
chr2:102106972:0:0	chr2	102106972	!G	G	7.961	0.999799	-	-	-	0.013	-0.019
rs72817897	chr2	102106972	T	!T	7.867	0.999892	IL1R1	intron_variant	0	0.018	-0.018
rs13006101	chr2	102107408	T	C	18.088	0.999985	IL1R1	intron_variant	0	0.022	-0.012
rs6726402	chr2	102108360	C	G	18.076	0.999941	IL1R1	intron_variant	0	0.021	-0.012
rs17818291	chr2	102108478	A	G	45.92	0.999892	IL1R1	intron_variant	0	0.0083	0.011
rs17767183	chr2	102108553	T	C	44.91	0.999939	IL1R1	intron_variant	0	0.011	0.011
rs12617054	chr2	102108905	A	G	7.857	0.999072	IL1R1	intron_variant	0	0.018	-0.018
rs11679849	chr2	102109552	G	A	18.077	0.999786	IL1R1	intron_variant	0	0.021	-0.012
rs11679856	chr2	102109599	G	A	18.078	0.99994	IL1R1	intron_variant	0	0.021	-0.012
rs13014284	chr2	102109676	G	A	18.078	0.999939	IL1R1	intron_variant	0	0.021	-0.012
rs12987095	chr2	102109749	A	G	18.077	0.99989	IL1R1	intron_variant	0	0.021	-0.012
rs193246361	chr2	102109871	T	C	0.69	0.997771	IL1R1	intron_variant	0	0.033	0.053
rs12987338	chr2	102109891	A	G	18.077	0.999904	IL1R1	intron_variant	0	0.022	-0.012
rs13019932	chr2	102109949	G	T	18.077	0.999903	IL1R1	intron_variant	0	0.022	-0.012
rs12987741	chr2	102110052	A	G	18.078	0.999903	IL1R1	intron_variant	0	0.022	-0.012
rs12989255	chr2	102110095	T	C	18.078	0.999936	IL1R1	intron_variant	0	0.022	-0.012
rs12989438	chr2	102110135	T	C	18.078	0.999936	IL1R1	intron_variant	0	0.022	-0.012
rs34187313	chr2	102110155	G	T	18.078	0.999922	IL1R1	intron_variant	0	0.022	-0.012
rs13020398	chr2	102110177	C	T	18.078	0.999935	IL1R1	intron_variant	0	0.022	-0.012
rs13020401	chr2	102110190	C	T	18.078	0.999917	IL1R1	intron_variant	0	0.022	-0.012
rs12989632	chr2	102110229	A	C	18.078	0.999924	IL1R1	intron_variant	0	0.022	-0.012
rs13015479	chr2	102110235	G	A	18.078	0.999914	IL1R1	intron_variant	0	0.022	-0.012
rs13020596	chr2	102110251	C	T	18.078	0.999935	IL1R1	intron_variant	0	0.022	-0.012
chr2:102110429:0:0	chr2	102110429	!AC	AC	9.51	0.941573	-	-	-	0.0088	-0.019
rs78652693	chr2	102110429	A	!A	7.822	0.99649	IL1R1	intron_variant	0	0.017	-0.018
rs12995470	chr2	102110642	T	C	18.091	0.999912	IL1R1	intron_variant	0	0.024	-0.012
rs12994127	chr2	102110729	T	G	18.09	0.999948	IL1R1	intron_variant	0	0.024	-0.012
rs13026492	chr2	102110738	C	T	18.09	0.999948	IL1R1	intron_variant	0	0.024	-0.012
rs12994561	chr2	102110934	C	G	18.09	0.999943	IL1R1	intron_variant	0	0.024	-0.012
rs561759946,rs67388579	chr2	102111101	C	CAG	18.074	0.999892	IL1R1	intron_variant	0	0.022	-0.012
rs760994514	chr2	102111108	G	A	0.232	0.992942	IL1R1	intron_variant	0	0.0078	0.113
rs35163677	chr2	102111196	A	G	18.09	0.999939	IL1R1	intron_variant	0	0.024	-0.012
rs57570472	chr2	102111343	T	C	18.09	0.999932	IL1R1	intron_variant	0	0.024	-0.012
rs61216908	chr2	102111438	T	C	18.09	0.999945	IL1R1	intron_variant	0	0.024	-0.012
rs1861284	chr2	102111544	T	C	45.525	0.999943	IL1R1	intron_variant	0	0.0085	0.011
rs13000909	chr2	102111676	A	G	18.09	0.999922	IL1R1	intron_variant	0	0.024	-0.012
rs6742122	chr2	102112073	T	G	7.868	0.999777	IL1R1	intron_variant	0	0.017	-0.018
rs1861283	chr2	102112256	T	C	45.513	0.999918	IL1R1	intron_variant	0	0.0086	0.011
rs146015817,rs199535697,rs756399548	chr2	102112311	CGTGTGTGT	!CGTGTGTGT	24.385	0.981986	IL1R1	intron_variant	0	0.00094	-0.016
rs200331927	chr2	102112311	CGT	!CGT	44.899	0.997236	IL1R1	intron_variant	0	0.0043	0.012
rs146015817	chr2	102112311	CGTGTGTGTGT	!CGTGTGTGTGT	9.427	0.990872	IL1R1	intron_variant	0	0.018	-0.017
rs874953	chr2	102113414	T	C	18.09	0.999948	IL1R1	intron_variant	0	0.025	-0.012
rs79400648	chr2	102114310	T	C	6.699	0.998589	IL1R1	intron_variant	0	0.0041	-0.024
rs1007027	chr2	102115136	C	A	45.523	0.999914	IL1R1	intron_variant	0	0.008	0.011
rs1030022	chr2	102115909	G	T	27.912	0.999879	IL1R1	intron_variant	0	0.0061	-0.013
rs780303070	chr2	102116699	C	T	0.017	0.98695	IL1R1	intron_variant	0	0.029	0.312
rs5832995	chr2	102117920	G	GA	17.312	0.998996	IL1R1	intron_variant	0	3.8e-06	-0.025
rs1465325	chr2	102118091	G	A	16.656	0.998481	IL1R1	intron_variant	0	1.3e-06	-0.027
rs1967313	chr2	102118975	G	T	28.175	0.995079	IL1R1	intron_variant	0	0.0063	-0.012
rs1465324	chr2	102119152	A	G	17.322	0.999897	IL1R1	intron_variant	0	4.1e-06	-0.025
rs4603782	chr2	102119349	A	T	27.994	0.999919	IL1R1	intron_variant	0	0.0056	-0.013
rs398071352,rs75254835	chr2	102119714	GATTT	G	17.322	0.999928	IL1R1	intron_variant	0	4.1e-06	-0.025
rs192142712	chr2	102120175	G	A	1.841	0.994967	IL1R1	intron_variant	0	0.0011	0.05
rs12328681	chr2	102120407	T	G	17.297	0.999825	IL1R1	intron_variant	0	4.1e-06	-0.025
rs72820106	chr2	102120802	G	C	17.32	0.999904	IL1R1	intron_variant	0	4.3e-06	-0.025
rs12712130	chr2	102121477	C	T	27.994	0.999924	IL1R1	intron_variant	0	0.0057	-0.013
rs62156384	chr2	102121731	G	A	17.321	0.999947	IL1R1	intron_variant	0	4.3e-06	-0.025
rs6713468	chr2	102122085	T	C	27.996	0.999971	IL1R1	intron_variant	0	0.0057	-0.013
rs10172039	chr2	102122325	A	C	17.323	0.999966	IL1R1	intron_variant	0	4.3e-06	-0.025
rs62156385	chr2	102122987	A	T	17.323	0.999971	IL1R1	intron_variant	0	4.3e-06	-0.025
rs56793250	chr2	102123018	C	G	17.323	0.99996	IL1R1	intron_variant	0	4.3e-06	-0.025
rs62156387	chr2	102123361	T	C	16.683	0.999969	IL1R1	intron_variant	0	1.6e-06	-0.026
rs12712131	chr2	102123771	C	G	27.996	0.999968	IL1R1	intron_variant	0	0.0057	-0.013
rs201886819,rs57287555	chr2	102123777	T	!T	18.049	0.997218	IL1R1	intron_variant	0	6.6e-06	-0.024
rs550958422,rs566392789,rs67248068	chr2	102123777	!TAATAA	TAATAA	43.691	0.990797	IL1R1	intron_variant	0	0.0024	-0.013
rs773176513	chr2	102124097	T	C	0.042	0.985806	IL1R1	intron_variant	0	0.0046	0.284
rs12619281	chr2	102124813	G	A	17.319	0.999907	IL1R1	intron_variant	0	4.1e-06	-0.025
chr2:102124922:0:0	chr2	102124922	!TA	TA	17.392	0.999942	-	-	-	4.1e-06	-0.025
rs139259819	chr2	102124922	T	!T	17.32	0.999948	IL1R1	intron_variant	0	4.2e-06	-0.025
rs12619383	chr2	102125258	G	A	16.678	0.99994	IL1R1	intron_variant	0	1.6e-06	-0.026
rs12620132	chr2	102125655	G	A	16.678	0.999945	IL1R1	intron_variant	0	1.6e-06	-0.026
rs2310185	chr2	102125708	C	T	27.994	0.999945	IL1R1	intron_variant	0	0.0056	-0.013
rs72183515	chr2	102127657	C	!C	16.486	0.996666	IL1R1	intron_variant	0	1.4e-05	-0.024
rs367895862	chr2	102127713	G	A	0.742	0.988011	IL1R1	intron_variant	0	0.012	0.059
rs13392285	chr2	102127878	A	C	17.323	0.999941	IL1R1	intron_variant	0	4.5e-06	-0.025
rs530753199	chr2	102129177	T	C	0.667	0.998357	IL1R1	intron_variant	0	0.018	0.059
rs370401135,rs71866133,rs758339830,rs397823112	chr2	102129256	TACAACAACAACA	!TACAACAACAACA	27.627	0.993295	IL1R1	intron_variant	0	0.017	-0.011
rs7588201	chr2	102129816	C	A	27.917	0.999903	IL1R1	intron_variant	0	0.0092	-0.012
rs1024794	chr2	102130853	G	A	41.793	0.999846	IL1R1	intron_variant	0	0.021	0.01
rs55914569	chr2	102131624	A	G	16.684	0.999894	IL1R1	intron_variant	0	2.3e-06	-0.026
rs56336517	chr2	102131634	G	A	16.684	0.999897	IL1R1	intron_variant	0	2.3e-06	-0.026
rs112570059,rs57203651	chr2	102131647	TAA	!TAA	17.073	0.997308	IL1R1	intron_variant	0	9.4e-06	-0.024
rs112570059,rs147098875,rs57203651	chr2	102131647	!TA	TA	39.286	0.99755	IL1R1	intron_variant	0	0.0049	-0.012
rs183377876	chr2	102132316	C	T	1.842	0.995212	IL1R1	intron_variant	0	0.0011	0.05
rs145739633	chr2	102132922	T	C	0.695	0.997439	IL1R1	intron_variant	0	0.025	0.056
rs4851545	chr2	102133060	C	T	38.741	0.999948	IL1R1	intron_variant	0	0.0029	-0.012
rs6707100	chr2	102133223	A	G	27.985	0.998624	IL1R1	intron_variant	0	0.01	-0.012
rs184850731	chr2	102133383	A	G	0.002	0.847109	IL1R1	intron_variant	0	0.049	-0.715
rs13387400	chr2	102133560	A	G	16.683	0.999877	IL1R1	intron_variant	0	2.3e-06	-0.026
rs11372238,rs397743856,rs542900459	chr2	102134382	CTTT	!CTTT	11.827	0.976812	IL1R1	intron_variant	0	0.032	0.014
rs7590231	chr2	102134455	T	C	27.923	0.999754	IL1R1	intron_variant	0	0.0095	-0.012
rs7606726	chr2	102134501	C	T	28.563	0.99976	IL1R1	intron_variant	0	0.013	-0.011
rs13390949	chr2	102134598	C	G	16.684	0.999843	IL1R1	intron_variant	0	2.3e-06	-0.026
rs181895535	chr2	102135220	T	C	1.842	0.995161	IL1R1	intron_variant	0	0.0012	0.05
rs13383301	chr2	102135880	T	A	16.684	0.999874	IL1R1	intron_variant	0	2.3e-06	-0.026
rs9308853	chr2	102136457	A	G	27.925	0.999585	IL1R1	intron_variant	0	0.0096	-0.012
rs766278875	chr2	102137125	C	T	0.017	0.859546	IL1R1	intron_variant	0	0.0039	0.538
rs6706048	chr2	102138349	C	G	27.921	0.999689	IL1R1	upstream_gene_variant	0	0.0096	-0.012
rs193207013	chr2	102140935	A	G	1.264	0.998857	IL1R1	upstream_gene_variant	0	0.036	0.038
rs34757365	chr2	102141402	G	A	17.228	0.999738	IL1R1	upstream_gene_variant	0	9.9e-06	-0.024
rs35743441	chr2	102141492	A	T	17.228	0.99973	IL1R1	upstream_gene_variant	0	9.9e-06	-0.024
rs956730	chr2	102141656	A	G	29.376	0.999551	IL1R1	upstream_gene_variant	0	0.019	-0.011
rs2234650	chr2	102141867	T	C	29.374	0.999534	IL1R1	upstream_gene_variant	0	0.02	-0.01
rs2234651	chr2	102141893	T	C	17.818	0.999684	IL1R1	upstream_gene_variant	0	1.8e-05	-0.023
rs34147582	chr2	102142207	A	T	4.725	0.993877	IL1R1	upstream_gene_variant	0	1.2e-05	0.042
rs10168222	chr2	102142208	T	A	17.875	0.99947	IL1R1	upstream_gene_variant	0	1.4e-05	-0.023
rs758964981	chr2	102143766	T	C	0.056	0.980568	IL1R1	intron_variant	0	0.016	0.209
rs780645478	chr2	102144649	C	T	0.468	0.964457	IL1R1	intron_variant	0	0.026	-0.069
rs11883987	chr2	102144780	C	T	38.437	0.999765	IL1R1	intron_variant	0	0.0031	-0.012
rs10187031	chr2	102146734	C	T	16.985	0.999554	IL1R1	intron_variant	0	2.8e-06	-0.025
rs2110727	chr2	102147834	A	G	16.99	0.999965	IL1R1	intron_variant	0	2.7e-06	-0.026
chr2:102148945:0:0	chr2	102148945	AAAACAAACAAAC	!AAAACAAACAAAC	33.91	0.997015	-	-	-	0.0023	-0.013
rs59458899	chr2	102148945	!A	A	41.953	0.999362	IL1R1	intron_variant	0	0.0032	-0.012
rs10208708	chr2	102148981	G	!G	15.485	0.999717	IL1R1	intron_variant	0	3.2e-07	-0.029
chr2:102148981:0:0	chr2	102148981	!C	C	17.942	0.999905	-	-	-	3.7e-06	-0.025
rs10184523	chr2	102149040	A	G	16.99	0.999971	IL1R1	intron_variant	0	2.7e-06	-0.026
rs1558641	chr2	102149405	A	G	16.99	0.999973	IL1R1	intron_variant	0	2.6e-06	-0.026
rs1558640	chr2	102149418	A	G	16.99	0.999969	IL1R1	intron_variant	0	2.6e-06	-0.026
rs567403503	chr2	102149468	T	C	0.002	0.849697	IL1R1	intron_variant	0	0.049	-0.712
rs35318065	chr2	102150172	A	C	16.986	0.998995	IL1R1	intron_variant	0	2.6e-06	-0.026
rs10183869	chr2	102152198	G	A	16.99	0.999971	IL1R1	intron_variant	0	2.6e-06	-0.026
rs10194716	chr2	102152229	A	G	17.668	0.999991	IL1R1	intron_variant	0	4.7e-06	-0.024
rs3755292	chr2	102152677	G	T	17.668	0.99996	IL1R1	intron_variant	0	4.6e-06	-0.024
chr2:102152987:0:0	chr2	102152987	CA	!CA	48.747	0.992664	-	-	-	0.042	-0.008
rs5832998	chr2	102152987	!C	C	48.748	0.992715	IL1R1	intron_variant	0	0.042	-0.008
rs949963	chr2	102153326	T	C	17.665	0.99998	IL1R1	intron_variant	0	4.3e-06	-0.025
rs2287049	chr2	102154278	G	A	29.023	0.999953	IL1R1	intron_variant	0	0.0091	-0.012
rs871656	chr2	102154822	A	T	17.665	0.999979	IL1R1	intron_variant	0	4.5e-06	-0.025
rs3917335	chr2	102154833	T	C	6.444	0.994123	IL1R1	intron_variant	0	0.037	0.017
rs871657	chr2	102154881	T	C	17.665	0.999978	IL1R1	intron_variant	0	4.5e-06	-0.025
rs3917238	chr2	102156623	T	C	28.814	0.999583	IL1R1	intron_variant	0	0.015	-0.011
rs2287048	chr2	102157539	T	C	16.98	0.999217	IL1R1	intron_variant	0	2.3e-06	-0.026
rs2287047	chr2	102157594	A	G	28.397	0.999878	IL1R1	intron_variant	0	0.0073	-0.012
rs3917243	chr2	102158528	A	G	49.472	0.999637	IL1R1	intron_variant	0	0.018	0.01
rs762872421	chr2	102159856	G	T	0.044	0.9961	IL1R1	intron_variant	0	0.037	0.206
rs74982077	chr2	102161715	C	T	0.697	0.997622	IL1R1	intron_variant	0	0.025	0.056
rs3917263	chr2	102161904	C	G	43.452	0.998106	IL1R1	intron_variant	0	0.00098	0.014
rs536373791	chr2	102161993	T	C	0.547	0.995956	IL1R1	intron_variant	0	0.013	0.069
rs3917265	chr2	102162001	T	C	43.955	0.998399	IL1R1	intron_variant	0	0.01	-0.011
rs3917267	chr2	102162359	A	G	44.739	0.998264	IL1R1	intron_variant	0	0.0014	0.013
rs3917273	chr2	102163259	T	A	38.026	0.998461	IL1R1	intron_variant	0	0.00029	-0.015
rs3917279	chr2	102163911	G	T	27.567	0.998956	IL1R1	intron_variant	0	0.00065	-0.016
rs3917285	chr2	102164706	A	T	7.528	0.99895	IL1R1	intron_variant	0	1.1e-05	-0.034
rs3917290	chr2	102165619	T	C	44.74	0.999969	IL1R1	intron_variant	0	0.0009	0.014
rs3917339	chr2	102165764	G	A	2.496	0.997833	IL1R1	intron_variant	0	1.7e-05	-0.056
rs3917340	chr2	102165835	C	T	4.022	0.998129	IL1R1	intron_variant	0	0.0069	0.028
rs997049	chr2	102165973	A	T	44.741	0.999962	IL1R1	intron_variant	0	0.00089	0.014
rs199734075	chr2	102166104	A	T	0.196	0.971436	IL1R1	intron_variant	0	0.025	0.105
rs2160227	chr2	102166895	T	G	27.575	0.999942	IL1R1	intron_variant	0	0.00054	-0.016
rs3917341	chr2	102166979	G	A	0.101	0.990968	IL1R1	intron_variant	0	0.023	0.155
rs556573909	chr2	102167738	A	G	0.061	0.883086	IL1R1	intron_variant	0	0.041	0.184
rs13020778	chr2	102168114	C	T	38.05	0.999944	IL1R1	intron_variant	0	0.00022	-0.016
rs3917296	chr2	102168373	G	A	9.689	0.99666	IL1R1	intron_variant	0	0.00023	-0.026
rs3213736	chr2	102168682	C	G	0.697	0.997967	IL1R1	intron_variant	0	0.025	0.056
chr2:102168698:0:0	chr2	102168698	!GT	GT	34.45	0.98914	-	-	-	0.00011	-0.017
rs3213735	chr2	102168698	TT	!TT	27.245	0.993942	IL1R1	intron_variant	0	0.00079	-0.015
chr2:102168978:0:2	chr2	102168978	CTTTT	!CTTTT	2.576	0.919979	IL1R1	intron_variant	0	0.04	-0.028
rs951192	chr2	102169394	C	A	27.565	0.999949	IL1R1	intron_variant	0	0.00053	-0.016
rs3917304	chr2	102171665	T	G	27.564	0.999949	IL1R1	intron_variant	0	0.00053	-0.016
rs3771200	chr2	102172314	A	G	44.732	0.999956	IL1R1	intron_variant	0	0.00082	0.014
rs772104184	chr2	102173014	T	G	0.231	0.997468	IL1R1	intron_variant	0	0.0083	0.112
rs3917317,rs397733371,rs67985128	chr2	102175093	TTC	T	38.058	0.999847	IL1R1	intron_variant	0	0.00021	-0.016
rs192470770	chr2	102175728	T	G	1.305	0.991753	IL1R1	intron_variant	0	0.013	0.044
rs3917318	chr2	102176300	G	A	27.565	0.999947	IL1R1	intron_variant	0	0.00055	-0.016
rs3917324	chr2	102177073	G	C	34.115	0.999182	IL1R1	3_prime_UTR_variant	0	1.7e-08	0.024
rs2110726	chr2	102177822	A	G	43.446	0.999942	IL1R1	3_prime_UTR_variant	0	0.00077	0.014
rs3732131	chr2	102178143	G	A	6.912	0.99964	IL1R1	3_prime_UTR_variant	0	0.038	0.017
rs567869806	chr2	102180884	C	G	0.075	0.992442	IL1R1	downstream_gene_variant	0	0.04	0.148
rs188925092	chr2	102181064	C	A	0.075	0.992442	IL1R1	downstream_gene_variant	0	0.04	0.148
rs201675308	chr2	102181783	TGG	!TGG	30.482	0.899331	IL1R1	downstream_gene_variant	0	0.00018	0.018
chr2:102181783:0:0	chr2	102181783	!TG	TG	32.273	0.895897	-	-	-	0.00029	0.017
rs74180212	chr2	102181785	!G	G	46.342	0.970791	IL1R1	downstream_gene_variant	0	0.00054	-0.014
chr2:102181785:0:0	chr2	102181785	T	!T	43.743	0.968793	-	-	-	0.00082	-0.014
rs562364993	chr2	102182192	A	G	0.311	0.997489	IL1RL2	upstream_gene_variant	0	0.0047	0.103
rs7582198	chr2	102183374	G	A	27.562	0.999886	IL1RL2	upstream_gene_variant	0	0.00054	-0.016
rs1030021	chr2	102185018	C	A	27.559	0.999866	IL1RL2	upstream_gene_variant	0	0.00052	-0.016
rs10181869	chr2	102185392	A	C	27.559	0.999784	IL1RL2	upstream_gene_variant	0	0.00053	-0.016
rs10184597	chr2	102185795	T	C	27.563	0.999803	IL1RL2	upstream_gene_variant	0	0.00052	-0.016
chr2:102186536:0	chr2	102186536	T	A	0.017	0.943081	IL1RL2	upstream_gene_variant	0	0.028	0.337
rs75238251	chr2	102187267	C	G	0.698	0.997673	IL1RL2	intron_variant	0	0.024	0.057
rs2241131	chr2	102187581	A	C	32.432	0.997884	IL1RL2	intron_variant	0	3.3e-08	0.024
rs527536996	chr2	102187583	T	G	0.343	0.971435	IL1RL2	intron_variant	0	0.0039	-0.102
rs144678772,rs3835036,rs397729046	chr2	102188078	A	AACC	48.776	0.999086	IL1RL2	intron_variant	0	1e-05	-0.018
rs55948744	chr2	102189451	G	T	4.882	0.998768	IL1RL2	intron_variant	0	0.027	0.021
rs7421586	chr2	102189731	A	C	12.456	0.999163	IL1RL2	intron_variant	0	0.00076	0.021
rs3771199	chr2	102190153	G	A	36.691	0.998864	IL1RL2	intron_variant	0	0.0085	0.011
rs11688596	chr2	102191112	G	A	36.975	0.99904	IL1RL2	intron_variant	0	0.005	0.012
rs3213734	chr2	102192223	A	G	12.454	0.999196	IL1RL2	intron_variant	0	0.00087	0.021
rs7599472	chr2	102193074	G	A	12.456	0.999117	IL1RL2	intron_variant	0	0.00083	0.021
chr2:102193082:0	chr2	102193082	C	T	0.008	0.953435	IL1RL2	intron_variant	0	0.041	0.483
rs10166535	chr2	102193400	T	G	12.454	0.999174	IL1RL2	intron_variant	0	0.00088	0.021
rs187538002	chr2	102194390	G	A	0.125	0.98595	IL1RL2	intron_variant	0	0.039	-0.12
rs35304226	chr2	102194490	A	G	36.965	0.999195	IL1RL2	intron_variant	0	0.0051	0.012
rs55789710	chr2	102194559	C	CT	36.965	0.999203	IL1RL2	intron_variant	0	0.0051	0.012
chr2:102194710:0:0	chr2	102194710	!CTG	CTG	36.888	0.996919	-	-	-	0.0054	0.012
rs145175486,rs397697880,rs56101763	chr2	102194710	CTGTG	!CTGTG	36.387	0.996974	IL1RL2	intron_variant	0	0.0097	0.011
rs56240565	chr2	102194802	C	T	36.965	0.999204	IL1RL2	intron_variant	0	0.0051	0.012
rs56160461	chr2	102194847	A	G	36.964	0.99915	IL1RL2	intron_variant	0	0.0051	0.012
chr2:102194907:0:0	chr2	102194907	!AT	AT	37.492	0.990199	-	-	-	0.004	0.012
rs56052426	chr2	102194907	A	!A	37.483	0.99028	IL1RL2	intron_variant	0	0.0042	0.012
rs775991350	chr2	102195170	C	T	0.27	0.980034	IL1RL2	intron_variant	0	0.004	-0.113
chr2:102195621:0	chr2	102195621	C	CTTTCTT	0.582	0.873839	IL1RL2	intron_variant	0	0.024	0.064
rs199978901	chr2	102195643	CTCTT	!CTCTT	30.249	0.891557	IL1RL2	intron_variant	0	4.2e-07	-0.024
chr2:102195643:0:0	chr2	102195643	!CTCTCTTTCTTTCTTTCTT	CTCTCTTTCTTTCTTTCTT	32.452	0.887131	-	-	-	1e-05	-0.02
rs200107190	chr2	102195653	C	T	17.634	0.860753	IL1RL2	intron_variant	0	0.0085	0.015
rs375355881	chr2	102195713	CTTTT	!CTTTT	0.048	0.835098	IL1RL2	intron_variant	0	0.0012	-0.314
rs12467251	chr2	102195734	T	G	12.383	0.995135	IL1RL2	intron_variant	0	0.001	0.02
rs7560478	chr2	102196066	C	T	12.452	0.999185	IL1RL2	intron_variant	0	0.00089	0.021
rs1558646	chr2	102196818	A	G	36.956	0.999367	IL1RL2	intron_variant	0	0.0051	0.012
rs1882514	chr2	102197346	G	C	36.957	0.999382	IL1RL2	intron_variant	0	0.0051	0.012
rs1882513	chr2	102197455	C	T	36.957	0.999389	IL1RL2	intron_variant	0	0.0051	0.012
rs767005707	chr2	102197685	C	T	0.139	0.990638	IL1RL2	intron_variant	0	0.032	-0.118
rs867770	chr2	102197915	A	G	36.956	0.999397	IL1RL2	intron_variant	0	0.0051	0.012
rs2310235	chr2	102198238	T	A	36.956	0.99942	IL1RL2	intron_variant	0	0.0051	0.012
rs870684	chr2	102198482	C	T	36.957	0.999429	IL1RL2	intron_variant	0	0.005	0.012
rs3771197	chr2	102199089	T	C	36.957	0.999465	IL1RL2	intron_variant	0	0.005	0.012
rs3771196	chr2	102199267	A	T	36.957	0.999471	IL1RL2	intron_variant	0	0.005	0.012
rs3821207	chr2	102199313	C	T	36.957	0.999478	IL1RL2	intron_variant	0	0.005	0.012
rs3771195	chr2	102199562	T	C	36.957	0.999453	IL1RL2	intron_variant	0	0.005	0.012
rs3771194	chr2	102199642	C	T	36.957	0.999483	IL1RL2	intron_variant	0	0.005	0.012
rs3771193	chr2	102199672	T	G	36.956	0.999436	IL1RL2	intron_variant	0	0.005	0.012
rs3771192	chr2	102199680	A	C	36.957	0.99946	IL1RL2	intron_variant	0	0.005	0.012
rs56117350	chr2	102200027	T	C	36.958	0.999436	IL1RL2	intron_variant	0	0.005	0.012
rs11123912	chr2	102200076	A	G	26.481	0.999224	IL1RL2	intron_variant	0	0.043	0.009
chr2:102200116:0:2	chr2	102200116	G	!G	0.088	0.820914	IL1RL2	intron_variant	0	0.044	-0.151
rs34381576	chr2	102200202	C	CT	36.961	0.999404	IL1RL2	intron_variant	0	0.0051	0.012
rs12474258	chr2	102200235	C	T	35.953	0.999376	IL1RL2	intron_variant	0	2.2e-06	-0.02
rs17026782	chr2	102200617	G	A	26.776	0.998355	IL1RL2	intron_variant	0	3.6e-07	0.024
rs11678651	chr2	102200694	T	G	36.956	0.999565	IL1RL2	intron_variant	0	0.005	0.012
rs3755290	chr2	102200986	C	A	36.956	0.999584	IL1RL2	intron_variant	0	0.005	0.012
rs3821206	chr2	102201188	T	C	12.447	0.999598	IL1RL2	intron_variant	0	0.00099	0.02
rs2302624	chr2	102201373	G	A	36.954	0.999555	IL1RL2	intron_variant	0	0.0049	0.012
rs549627572	chr2	102201425	T	C	0.944	0.991723	IL1RL2	intron_variant	0	0.01	0.055
rs2302623	chr2	102201494	T	A	36.954	0.999624	IL1RL2	intron_variant	0	0.0051	0.012
rs3755289	chr2	102202086	A	C	36.953	0.999653	IL1RL2	intron_variant	0	0.0051	0.012
rs1922302	chr2	102202589	T	G	35.94	0.999586	IL1RL2	intron_variant	0	2.5e-06	-0.02
rs147221415,rs371717494	chr2	102203342	CT	!CT	36.797	0.997464	IL1RL2	intron_variant	0	0.0046	0.012
chr2:102203342:0:0	chr2	102203342	!CTCTT	CTCTT	36.856	0.998293	-	-	-	0.0048	0.012
rs34706073,rs397868413	chr2	102203523	C	CT	36.953	0.999734	IL1RL2	intron_variant	0	0.0051	0.012
rs1116823	chr2	102203810	T	G	36.953	0.999753	IL1RL2	intron_variant	0	0.0051	0.012
rs1960461	chr2	102203851	C	T	36.951	0.999746	IL1RL2	intron_variant	0	0.0051	0.012
rs78196355	chr2	102204448	T	C	36.951	0.999804	IL1RL2	intron_variant	0	0.0051	0.012
rs76813038	chr2	102204556	G	A	36.952	0.999798	IL1RL2	intron_variant	0	0.0051	0.012
rs76842562	chr2	102204559	T	G	36.951	0.999825	IL1RL2	intron_variant	0	0.0051	0.012
rs145321871,rs398104561	chr2	102204686	CT	C	36.95	0.999791	IL1RL2	intron_variant	0	0.0051	0.012
rs1117797	chr2	102204722	C	T	12.446	0.999841	IL1RL2	intron_variant	0	0.00099	0.02
rs76145578	chr2	102204816	G	A	36.95	0.999847	IL1RL2	intron_variant	0	0.0051	0.012
rs144793393	chr2	102204912	TTG	T	36.951	0.999815	IL1RL2	intron_variant	0	0.005	0.012
rs72820147	chr2	102204987	G	A	36.951	0.999853	IL1RL2	intron_variant	0	0.005	0.012
rs7574448	chr2	102205046	C	T	36.95	0.999847	IL1RL2	intron_variant	0	0.005	0.012
rs7583664	chr2	102205087	T	G	36.951	0.99987	IL1RL2	intron_variant	0	0.005	0.012
rs7558154	chr2	102205218	G	C	36.95	0.999871	IL1RL2	intron_variant	0	0.005	0.012
rs7558268	chr2	102205391	T	C	36.95	0.999897	IL1RL2	intron_variant	0	0.005	0.012
rs74597567	chr2	102205658	C	T	36.95	0.999922	IL1RL2	intron_variant	0	0.005	0.012
rs72820152	chr2	102205708	A	G	36.95	0.999924	IL1RL2	intron_variant	0	0.005	0.012
rs1960510	chr2	102205805	T	C	35.942	0.999892	IL1RL2	intron_variant	0	2.3e-06	-0.02
rs79901634	chr2	102205854	A	G	36.95	0.999929	IL1RL2	intron_variant	0	0.0049	0.012
rs55935523	chr2	102205972	A	G	36.95	0.999948	IL1RL2	intron_variant	0	0.0049	0.012
rs1922299	chr2	102206046	A	T	36.95	0.999936	IL1RL2	intron_variant	0	0.005	0.012
rs1922298	chr2	102206159	C	G	36.95	0.999971	IL1RL2	intron_variant	0	0.0049	0.012
rs1922297	chr2	102206389	A	G	36.95	0.999994	IL1RL2	intron_variant	0	0.0049	0.012
rs1922296	chr2	102206419	T	C	36.945	0.999997	IL1RL2	intron_variant	0	0.0049	0.012
rs4851557	chr2	102206464	A	T	36.945	0.999997	IL1RL2	intron_variant	0	0.005	0.012
rs190473555	chr2	102206486	C	T	0.126	0.985877	IL1RL2	intron_variant	0	0.038	-0.12
rs4851558	chr2	102206636	T	G	36.945	0.999995	IL1RL2	intron_variant	0	0.005	0.012
rs4851559	chr2	102206693	T	C	36.975	0.999857	IL1RL2	intron_variant	0	0.0047	0.012
rs2080311	chr2	102206716	T	C	12.452	0.999993	IL1RL2	intron_variant	0	0.00097	0.02
rs56112655	chr2	102206864	A	G	36.945	0.99992	IL1RL2	intron_variant	0	0.0048	0.012
rs2141865	chr2	102207026	A	C	36.943	0.999946	IL1RL2	intron_variant	0	0.005	0.012
rs2141864	chr2	102207038	C	A	36.944	0.999973	IL1RL2	intron_variant	0	0.005	0.012
rs2178675	chr2	102207334	G	A	36.945	0.999991	IL1RL2	intron_variant	0	0.0051	0.012
rs2310236	chr2	102207437	G	A	36.945	0.99999	IL1RL2	intron_variant	0	0.0051	0.012
rs2310237	chr2	102207608	A	G	36.945	0.999962	IL1RL2	intron_variant	0	0.005	0.012
rs2310238	chr2	102207629	A	G	36.942	0.99992	IL1RL2	intron_variant	0	0.005	0.012
rs2871457	chr2	102207675	G	T	36.945	0.999988	IL1RL2	intron_variant	0	0.0051	0.012
rs4471910	chr2	102207689	A	G	32.971	0.99844	IL1RL2	intron_variant	0	0.033	0.009
rs2310239	chr2	102207741	A	G	36.945	0.999989	IL1RL2	intron_variant	0	0.0051	0.012
rs754536827	chr2	102207854	T	C	0.011	0.971286	IL1RL2	intron_variant	0	0.027	0.429
rs4471912	chr2	102207974	A	G	36.945	0.999979	IL1RL2	intron_variant	0	0.005	0.012
rs11677606	chr2	102208018	A	T	36.945	0.999988	IL1RL2	intron_variant	0	0.005	0.012
rs6543110	chr2	102208094	T	C	36.946	0.999973	IL1RL2	intron_variant	0	0.005	0.012
rs1465326	chr2	102208376	G	C	36.944	0.999967	IL1RL2	intron_variant	0	0.005	0.012
rs2871458	chr2	102208624	C	T	36.944	0.999963	IL1RL2	intron_variant	0	0.005	0.012
rs7569116	chr2	102208647	C	T	36.944	0.999978	IL1RL2	intron_variant	0	0.005	0.012
rs7566395	chr2	102208729	C	A	36.945	0.999987	IL1RL2	intron_variant	0	0.005	0.012
rs7605715	chr2	102208737	T	C	36.945	0.999988	IL1RL2	intron_variant	0	0.005	0.012
rs11123913	chr2	102209019	C	T	26.497	0.999958	IL1RL2	intron_variant	0	0.045	0.009
rs190476496	chr2	102209227	A	T	1.493	0.992905	IL1RL2	intron_variant	0	0.0033	0.05
rs34074031	chr2	102209561	G	T	36.946	0.999812	IL1RL2	intron_variant	0	0.0051	0.012
rs17020717	chr2	102209679	T	C	36.944	0.999991	IL1RL2	intron_variant	0	0.005	0.012
rs576367010	chr2	102209927	C	T	0.556	0.999781	IL1RL2	intron_variant	0	0.026	0.062
rs34470335	chr2	102210044	CA	!CA	36.944	0.999958	IL1RL2	intron_variant	0	0.0049	0.012
rs75415135	chr2	102210044	T	!T	0.146	0.997745	IL1RL2	intron_variant	0	0.0083	-0.14
chr2:102210044:0:0	chr2	102210044	!C	C	37.09	0.999944	-	-	-	0.0094	0.011
rs11673864	chr2	102210087	G	C	36.944	0.999984	IL1RL2	intron_variant	0	0.005	0.012
rs2080310	chr2	102210504	G	A	36.944	0.999999	IL1RL2	intron_variant	0	0.0049	0.012
rs1922289	chr2	102210783	T	G	36.946	0.999988	IL1RL2	intron_variant	0	0.005	0.012
rs11686153	chr2	102211036	T	G	36.948	0.999998	IL1RL2	intron_variant	0	0.0049	0.012
rs138145179,rs398104562	chr2	102211918	ATT	!ATT	36.586	0.998254	IL1RL2	intron_variant	0	0.0043	0.012
chr2:102211918:0:0	chr2	102211918	!A	A	36.911	0.999375	-	-	-	0.005	0.012
rs1922290	chr2	102212308	C	G	36.948	0.999999	IL1RL2	intron_variant	0	0.005	0.012
rs1922291	chr2	102212357	A	G	35.941	0.999964	IL1RL2	intron_variant	0	2.3e-06	-0.02
rs1922292	chr2	102212553	A	C	37.565	0.999993	IL1RL2	intron_variant	0	0.0042	0.012
rs781671770	chr2	102212865	C	A	0.118	0.992644	IL1RL2	intron_variant	0	0.017	-0.141
rs34870699	chr2	102212941	T	C	36.95	0.999892	IL1RL2	intron_variant	0	0.0048	0.012
rs11678722	chr2	102213347	T	C	36.951	0.999994	IL1RL2	intron_variant	0	0.0051	0.012
rs10557825,rs67919434	chr2	102214719	C	CAGTT	36.983	0.999685	IL1RL2	intron_variant	0	0.0041	0.012
rs6743219	chr2	102215251	T	C	35.929	0.99982	IL1RL2	intron_variant	0	2.4e-06	-0.02
rs35917382	chr2	102216605	T	C	36.934	0.999962	IL1RL2	intron_variant	0	0.0059	0.012
rs4851001	chr2	102217096	T	C	36.934	0.999941	IL1RL2	intron_variant	0	0.0058	0.012
rs4851560	chr2	102217582	A	G	36.952	0.999993	IL1RL2	intron_variant	0	0.0051	0.012
rs4851002	chr2	102218508	T	C	36.95	0.999993	IL1RL2	intron_variant	0	0.005	0.012
rs187604395	chr2	102218701	G	C	0.531	0.996858	IL1RL2	intron_variant	0	0.017	0.067
rs3815517	chr2	102218783	A	T	36.951	0.999986	IL1RL2	intron_variant	0	0.005	0.012
rs2241130	chr2	102219246	C	T	12.451	0.999986	IL1RL2	intron_variant	0	0.00096	0.02
rs1922295	chr2	102219351	T	C	36.951	0.999993	IL1RL2	intron_variant	0	0.0049	0.012
rs17026825	chr2	102220205	T	A	12.45	0.999991	IL1RL2	intron_variant	0	0.00096	0.02
chr2:102220492:0:0	chr2	102220492	!C	C	36.955	0.999853	-	-	-	0.0049	0.012
rs11696062	chr2	102220492	T	!T	36.953	0.999968	IL1RL2	intron_variant	0	0.0049	0.012
chr2:102220679:0:0	chr2	102220679	!ATGTG	ATGTG	37.667	0.970415	-	-	-	0.0082	0.011
rs3074966,rs5833000,rs61339353	chr2	102220679	ATG	!ATG	19.97	0.965046	IL1RL2	intron_variant	0	0.01	0.013
rs1024792	chr2	102220687	C	G	12.408	0.998706	IL1RL2	intron_variant	0	0.00096	0.021
rs3074969	chr2	102220735	A	AAGAG	36.952	0.99997	IL1RL2	intron_variant	0	0.0049	0.012
rs187785945	chr2	102220846	T	C	0.036	0.959346	IL1RL2	intron_variant	0	0.011	-0.281
rs917994	chr2	102220954	G	A	35.937	0.999931	IL1RL2	intron_variant	0	2.2e-06	-0.02
rs2041753	chr2	102221066	C	A	36.953	0.999972	IL1RL2	intron_variant	0	0.0049	0.012
rs2041752	chr2	102221231	T	C	36.952	0.999968	IL1RL2	intron_variant	0	0.0049	0.012
rs1024791	chr2	102221450	C	T	12.45	0.999994	IL1RL2	intron_variant	0	0.00097	0.02
rs2160226	chr2	102221824	A	G	36.952	0.999967	IL1RL2	intron_variant	0	0.0049	0.012
rs11687459	chr2	102222231	A	G	36.952	0.999965	IL1RL2	intron_variant	0	0.0049	0.012
rs72820175	chr2	102222351	C	T	36.952	0.999963	IL1RL2	intron_variant	0	0.0048	0.012
rs6715919	chr2	102222739	T	C	36.952	0.999962	IL1RL2	intron_variant	0	0.0048	0.012
rs6733727	chr2	102222759	C	T	36.951	0.999958	IL1RL2	intron_variant	0	0.0048	0.012
rs995515	chr2	102222922	C	T	36.95	0.999961	IL1RL2	intron_variant	0	0.0048	0.012
rs995514	chr2	102222996	T	C	36.95	0.999961	IL1RL2	intron_variant	0	0.0048	0.012
rs12474373	chr2	102222997	A	G	12.451	0.999998	IL1RL2	intron_variant	0	0.00098	0.02
rs1922293	chr2	102223295	C	T	36.95	0.999957	IL1RL2	intron_variant	0	0.0048	0.012
rs3755287	chr2	102223396	A	G	12.45	0.999958	IL1RL2	intron_variant	0	0.00098	0.02
rs3729564	chr2	102223595	T	C	36.95	0.999944	IL1RL2	intron_variant	0	0.0048	0.012
rs146609262	chr2	102223782	G	A	0.702	0.999455	IL1RL2	intron_variant	0	0.049	0.048
rs3771188	chr2	102223888	C	T	12.449	0.99999	IL1RL2	intron_variant	0	0.00096	0.021
rs3771187	chr2	102223898	G	A	49.397	0.999946	IL1RL2	intron_variant	0	1.1e-06	0.02
rs3771186	chr2	102223951	A	G	12.449	0.999965	IL1RL2	intron_variant	0	0.00096	0.02
rs3771185	chr2	102224047	C	T	49.398	0.999931	IL1RL2	intron_variant	0	1.1e-06	0.02
rs12472872	chr2	102224384	G	T	49.396	0.999925	IL1RL2	intron_variant	0	1.1e-06	0.02
rs34088260	chr2	102224460	A	G	36.947	0.999927	IL1RL2	intron_variant	0	0.005	0.012
rs12473710	chr2	102224519	C	T	49.396	0.999923	IL1RL2	intron_variant	0	1.1e-06	0.02
rs12472862	chr2	102224534	G	A	49.396	0.999923	IL1RL2	intron_variant	0	1.1e-06	0.02
rs12468673	chr2	102224582	G	C	12.449	0.999961	IL1RL2	intron_variant	0	0.00098	0.02
rs12476585	chr2	102224685	C	G	49.396	0.999921	IL1RL2	intron_variant	0	1.1e-06	0.02
rs548461305	chr2	102225016	AT	A	1.485	0.992983	IL1RL2	intron_variant	0	0.0044	0.048
rs34778121	chr2	102225107	T	C	49.396	0.99991	IL1RL2	intron_variant	0	1.1e-06	0.02
rs35139442	chr2	102225186	C	T	49.395	0.999892	IL1RL2	intron_variant	0	1.1e-06	0.02
rs17637748	chr2	102225255	G	A	49.395	0.999906	IL1RL2	intron_variant	0	1.1e-06	0.02
rs2310241	chr2	102225489	C	A	49.396	0.999875	IL1RL2	intron_variant	0	1.1e-06	0.02
rs2302621	chr2	102225664	G	T	35.943	0.9999	IL1RL2	intron_variant	0	2.3e-06	-0.02
rs2302620	chr2	102226007	C	T	12.644	0.999305	IL1RL2	synonymous_variant	NM_003854.2:c.1101T>C(p.%3D)	0.00073	0.021
rs10198860	chr2	102226173	A	T	12.646	0.999964	IL1RL2	intron_variant	0	0.00068	0.021
rs13416449	chr2	102226205	G	A	12.646	0.999964	IL1RL2	intron_variant	0	0.00068	0.021
rs755695115	chr2	102226347	T	C	0.031	0.989204	IL1RL2	intron_variant	0	0.045	-0.237
rs3771184	chr2	102226492	A	G	12.646	0.999963	IL1RL2	intron_variant	0	0.00068	0.021
rs3755286	chr2	102227381	C	G	12.651	0.999944	IL1RL2	intron_variant	0	0.00072	0.021
rs3755285	chr2	102227560	C	T	27.504	0.999933	IL1RL2	intron_variant	0	0.031	0.01
rs1997502	chr2	102227789	A	G	30.182	0.999768	IL1RL2	intron_variant	0	1.1e-09	-0.027
rs3771182	chr2	102228167	C	T	14.901	0.999977	IL1RL2	intron_variant	0	0.0012	0.019
rs757226593	chr2	102228566	T	C	0.068	0.962051	IL1RL2	intron_variant	0	0.045	0.153
rs3836111,rs397871546	chr2	102228671	T	TAG	14.898	0.999965	IL1RL2	intron_variant	0	0.0012	0.019
rs774645830	chr2	102229034	A	C	0.671	0.997861	IL1RL2	intron_variant	0	0.00061	0.085
rs771495054	chr2	102229643	G	A	0.106	0.988469	IL1RL2	intron_variant	0	0.025	-0.14
rs3771181	chr2	102230246	G	A	12.652	0.999954	IL1RL2	intron_variant	0	0.00072	0.021
rs115848055	chr2	102230692	T	C	1.046	0.997752	IL1RL2	intron_variant	0	0.023	-0.046
rs145284801,rs530515133,rs59059287,rs70946679	chr2	102231511	A	AAAAAT	18.687	0.999211	IL1RL2	intron_variant	0	0.0029	0.016
chr2:102231564:0:0	chr2	102231564	!G	G	18.784	0.99673	-	-	-	0.0033	0.015
rs11410839,rs397951813,rs548325838	chr2	102231564	GT	!GT	18.77	0.996525	IL1RL2	intron_variant	0	0.0033	0.015
rs6758443	chr2	102231602	T	G	18.7	0.999919	IL1RL2	intron_variant	0	0.0028	0.016
rs6731042	chr2	102231796	A	C	14.902	0.999943	IL1RL2	intron_variant	0	0.0012	0.019
rs70946680	chr2	102232113	CTTT	!CTTT	18.069	0.953533	IL1RL2	intron_variant	0	0.0031	-0.016
rs397985351,rs70946680	chr2	102232113	CTTTT	!CTTTT	18.054	0.958103	IL1RL2	intron_variant	0	0.0074	0.015
chr2:102232303:0	chr2	102232303	A	G	0.051	0.988329	IL1RL2	intron_variant	0	0.042	0.195
rs955754	chr2	102232621	C	T	18.698	0.999966	IL1RL2	intron_variant	0	0.0026	0.016
rs558196725	chr2	102233178	C	T	0.527	0.995211	IL1RL2	intron_variant	0	0.014	0.069
rs34188221	chr2	102233665	T	C	12.651	0.999932	IL1RL2	intron_variant	0	0.00072	0.021
rs6709635	chr2	102233979	A	G	18.703	0.999981	IL1RL2	intron_variant	0	0.0028	0.016
rs11400056,rs66478923	chr2	102234446	GA	G	18.704	0.999958	IL1RL2	intron_variant	0	0.0027	0.016
rs6754556	chr2	102234464	T	A	18.704	0.999963	IL1RL2	intron_variant	0	0.0027	0.016
rs6742931	chr2	102234783	T	C	27.477	0.999936	IL1RL2	intron_variant	0	0.029	0.01
rs2302612	chr2	102235248	C	T	18.701	0.999992	IL1RL2	missense_variant	NP_003845.2:p.Leu550Pro	0.0028	0.016
rs192665749	chr2	102235363	A	G	1.486	0.992917	IL1RL2	intron_variant	0	0.0046	0.048
rs3755284	chr2	102235966	A	T	14.903	0.999959	IL1RL2	intron_variant	0	0.0011	0.019
chr2:102236222:0	chr2	102236222	T	G	0.032	0.975033	IL1RL2	intron_variant	0	0.0074	0.285
rs3821205	chr2	102236305	T	C	41.223	0.99995	IL1RL2	intron_variant	0	0.0023	0.013
rs10167431	chr2	102236342	T	C	43.802	0.99996	IL1RL2	intron_variant	0	4e-07	-0.021
rs2287041	chr2	102236406	T	G	14.342	0.999977	IL1RL2	intron_variant	0	0.0042	0.017
rs2287040	chr2	102236520	T	C	38.031	0.999883	IL1RL2	intron_variant	0	0.0017	0.013
rs7572853	chr2	102237323	A	G	14.861	0.999966	IL1RL2	intron_variant	0	0.012	0.014
rs7572871	chr2	102237378	A	G	14.858	0.999925	IL1RL2	intron_variant	0	0.013	0.014
rs7583215	chr2	102237594	T	C	14.854	0.999935	IL1RL2	intron_variant	0	0.012	0.014
rs3755282	chr2	102238422	T	C	34.151	0.997571	IL1RL2	intron_variant	0	0.0088	0.011
rs11692230	chr2	102238605	G	A	43.383	0.998535	IL1RL2	intron_variant	0	0.0029	0.012
rs6752589	chr2	102238838	A	G	23.726	0.997662	IL1RL2	intron_variant	0	0.017	0.012
chr2:102240361:0:4	chr2	102240361	CTTT	!CTTT	0.025	0.942755	IL1RL2	downstream_gene_variant	0	0.023	-0.293
chr2:102240376:0	chr2	102240376	T	TTTTTTTTTTTTTG	0.019	0.868498	IL1RL2	downstream_gene_variant	0	0.032	0.313
rs185815317	chr2	102241279	T	G	0.075	0.987158	IL1RL2	downstream_gene_variant	0	0.04	0.148
rs72998585	chr2	102242030	T	A	10.961	0.999349	IL1RL2	downstream_gene_variant	0	7e-19	-0.058
rs10178214	chr2	102242461	T	G	14.228	0.999939	IL1RL2	downstream_gene_variant	0	1.4e-16	-0.048
rs13027294	chr2	102243614	C	G	14.228	0.999944	IL1RL2	downstream_gene_variant	0	1.4e-16	-0.048
rs4070201,rs542811123	chr2	102243795	CTTTTTT	!CTTTTTT	7.487	0.902262	IL1RL2	downstream_gene_variant	0	7.3e-15	-0.063
chr2:102243795:0:0	chr2	102243795	!CT	CT	21.839	0.813442	-	-	-	0.00059	-0.019
rs1812326	chr2	102243951	T	C	39.04	0.999887	IL1RL2	downstream_gene_variant	0	8.7e-07	0.021
rs12468355	chr2	102244790	G	T	39.04	0.999866	-	intergenic_variant	-	8.7e-07	0.021
rs529961256	chr2	102245545	C	T	1.736	0.997553	-	intergenic_variant	-	0.048	0.031
rs1558626	chr2	102245610	A	T	39.038	0.999758	-	intergenic_variant	-	7.8e-07	0.021
rs773231605	chr2	102245710	A	G	0.017	0.859706	-	intergenic_variant	-	0.0038	0.538
rs1558624	chr2	102245773	G	A	39.038	0.999736	-	intergenic_variant	-	7.8e-07	0.021
rs1558623	chr2	102245942	A	T	39.039	0.99986	-	intergenic_variant	-	8.4e-07	0.021
rs1035131	chr2	102246181	G	T	39.037	0.999877	-	intergenic_variant	-	8.5e-07	0.021
rs56238602	chr2	102246635	T	G	39.037	0.99989	-	intergenic_variant	-	8.4e-07	0.021
rs2110661	chr2	102246761	A	G	39.037	0.999892	-	intergenic_variant	-	8.4e-07	0.021
rs67880537	chr2	102247646	G	A	39.038	0.999917	-	intergenic_variant	-	8.4e-07	0.021
rs17689452	chr2	102248221	G	A	39.037	0.999931	-	intergenic_variant	-	7.9e-07	0.021
rs11677452	chr2	102248776	T	A	14.229	0.999958	-	intergenic_variant	-	1.4e-16	-0.048
rs9646944	chr2	102249415	C	G	14.228	0.999904	-	intergenic_variant	-	1.4e-16	-0.048
rs548587531	chr2	102249596	T	C	0.051	0.987081	-	intergenic_variant	-	0.04	0.197
rs10186746	chr2	102249917	A	G	38.242	0.999929	-	intergenic_variant	-	8.5e-07	0.021
rs13406331	chr2	102250184	A	G	10.956	0.999937	-	intergenic_variant	-	7e-19	-0.058
rs12464251	chr2	102250748	G	C	38.843	0.999413	-	intergenic_variant	-	3.8e-08	0.023
rs56389410	chr2	102251203	T	C	38.978	0.999577	-	intergenic_variant	-	5e-08	0.023
rs116307297	chr2	102251875	A	C	0.464	0.997401	-	intergenic_variant	-	0.04	0.061
rs148060259	chr2	102251898	T	TA	48.534	0.999857	-	intergenic_variant	-	1.5e-18	-0.036
chr2:102251899:0:0	chr2	102251899	T	!T	35.96	0.999684	-	-	-	1.1e-09	-0.026
rs57738191	chr2	102251899	!A	A	35.96	0.999684	-	intergenic_variant	-	1.1e-09	-0.026
rs12470560	chr2	102252380	T	C	48.528	0.999943	-	intergenic_variant	-	1.5e-18	-0.036
rs12474199	chr2	102252520	G	A	48.528	0.999943	-	intergenic_variant	-	1.5e-18	-0.036
rs397710734,rs57172862,rs764167115	chr2	102252560	G	GT	48.528	0.999926	-	intergenic_variant	-	1.5e-18	-0.036
rs140809858	chr2	102252728	T	A	0.709	0.999381	-	intergenic_variant	-	0.045	0.049
rs1420093	chr2	102253998	T	C	48.529	0.999952	-	intergenic_variant	-	1.9e-18	-0.036
rs547955859	chr2	102254248	T	C	0.098	0.987818	-	intergenic_variant	-	0.029	0.152
rs10200410	chr2	102254411	G	A	48.529	0.999942	-	intergenic_variant	-	1.9e-18	-0.036
rs4851562	chr2	102254549	A	G	22.882	0.999878	-	intergenic_variant	-	0.0026	-0.015
rs562301531	chr2	102256529	T	C	0.677	0.999537	-	intergenic_variant	-	0.023	0.056
rs190894886	chr2	102256531	C	T	0.148	0.981541	-	intergenic_variant	-	0.0049	0.154
rs146337351,rs3074971,rs397687271	chr2	102256800	ATGT	A	48.529	0.999966	-	intergenic_variant	-	1.9e-18	-0.036
rs1345302	chr2	102256909	A	G	48.529	0.999974	-	intergenic_variant	-	1.9e-18	-0.036
rs13431601	chr2	102257253	G	A	48.529	0.999953	-	intergenic_variant	-	1.9e-18	-0.036
rs116340896	chr2	102258195	A	G	0.464	0.997416	-	intergenic_variant	-	0.041	0.061
rs10188022	chr2	102258406	T	A	34.3	0.999982	-	intergenic_variant	-	0.0018	-0.013
rs6719123	chr2	102259080	G	C	14.227	0.999911	-	intergenic_variant	-	1.3e-16	-0.048
rs753906699	chr2	102259088	A	G	0.043	0.983482	-	intergenic_variant	-	0.0058	0.273
rs1345301	chr2	102259127	A	G	48.528	0.999991	-	intergenic_variant	-	1.9e-18	-0.036
rs11686567	chr2	102260149	A	G	48.523	0.999892	-	intergenic_variant	-	1.9e-18	-0.036
rs11691721	chr2	102260219	G	A	48.477	0.999368	-	intergenic_variant	-	1.9e-18	-0.036
rs62151691	chr2	102260441	G	A	1.129	0.998622	-	intergenic_variant	-	0.02	0.046
rs55712331	chr2	102260721	G	T	48.521	0.999853	-	intergenic_variant	-	1.9e-18	-0.036
chr2:102260903:0:0	chr2	102260903	!G	G	35.41	0.861008	-	-	-	7.3e-09	0.027
rs2310242	chr2	102260903	T	!T	35.41	0.861009	-	intergenic_variant	-	7.3e-09	0.027
rs2310243	chr2	102261100	A	G	48.529	0.999981	-	intergenic_variant	-	1.9e-18	-0.036
rs72820194	chr2	102261648	T	C	10.947	0.999866	-	intergenic_variant	-	6.5e-19	-0.058
rs13405355	chr2	102261746	C	T	48.527	0.999984	-	intergenic_variant	-	2e-18	-0.036
rs12475055	chr2	102262431	A	C	48.529	0.999938	-	intergenic_variant	-	1.9e-18	-0.036
rs10189629	chr2	102263004	A	C	10.949	0.99997	-	intergenic_variant	-	6.2e-19	-0.058
rs11123915	chr2	102264363	G	T	34.3	0.999962	-	intergenic_variant	-	0.0018	-0.013
rs142943324	chr2	102265422	A	G	0.709	0.999415	-	intergenic_variant	-	0.045	0.049
rs181500311	chr2	102265629	T	C	0.265	0.999008	-	intergenic_variant	-	0.008	0.105
rs139210940	chr2	102265885	A	AT	10.958	0.999941	-	intergenic_variant	-	6.7e-19	-0.058
rs78545931	chr2	102265892	G	A	10.958	0.999946	-	intergenic_variant	-	6.7e-19	-0.058
rs191938158	chr2	102265896	T	G	0.014	0.906261	-	intergenic_variant	-	0.048	-0.356
rs1882511	chr2	102267261	G	A	22.879	0.999876	-	intergenic_variant	-	0.0027	-0.015
rs11692065	chr2	102267515	T	C	10.949	0.999919	-	intergenic_variant	-	6e-19	-0.058
rs748470188	chr2	102268004	T	C	0.022	0.947692	-	intergenic_variant	-	0.016	0.34
rs10200945	chr2	102268297	A	T	34.299	0.999895	-	intergenic_variant	-	0.0018	-0.013
rs140045859	chr2	102269195	T	G	0.463	0.997408	-	intergenic_variant	-	0.04	0.061
rs562838374	chr2	102269890	C	A	1.254	0.998374	-	intergenic_variant	-	0.008	0.048
chr2:102269894:0	chr2	102269894	A	C	0.046	0.995189	-	intergenic_variant	-	0.0057	0.265
rs11674302	chr2	102270668	C	T	10.949	0.999872	-	intergenic_variant	-	6.2e-19	-0.058
rs1922288	chr2	102272105	T	C	23.195	0.999677	-	intergenic_variant	-	0.0039	-0.014
rs556156161	chr2	102272318	G	A	0.442	0.998182	-	intergenic_variant	-	0.023	0.072
rs10469856	chr2	102272369	A	T	34.477	0.999726	-	intergenic_variant	-	0.002	-0.013
rs563484835	chr2	102272934	A	G	0.014	0.906266	-	intergenic_variant	-	0.048	-0.356
rs769320499	chr2	102273184	A	AC	0.147	0.970168	-	intergenic_variant	-	0.023	0.121
rs17026901	chr2	102273926	C	T	12.562	0.999442	-	intergenic_variant	-	2.7e-07	0.032
rs9308855	chr2	102274335	A	G	23.195	0.99968	-	intergenic_variant	-	0.004	-0.014
rs1115282	chr2	102274510	C	T	47.579	0.999371	-	intergenic_variant	-	0.00018	0.015
rs1115281	chr2	102274647	C	G	34.476	0.999706	-	intergenic_variant	-	0.0019	-0.013
rs182718590	chr2	102274997	C	G	0.165	0.987723	-	intergenic_variant	-	0.027	0.11
rs10179570	chr2	102275172	T	C	23.194	0.999692	-	intergenic_variant	-	0.004	-0.014
rs11123917	chr2	102275189	C	T	47.581	0.999375	-	intergenic_variant	-	0.00018	0.015
rs60227565	chr2	102275879	A	G	10.949	0.999855	-	intergenic_variant	-	6.9e-19	-0.058
chr2:102277022:0	chr2	102277022	A	G	0.008	0.950251	-	intergenic_variant	-	0.041	0.484
rs748638257	chr2	102277845	A	G	0.042	0.863263	-	intergenic_variant	-	0.0042	0.35
rs145006613,rs778298106	chr2	102278469	C	CAAACAAAT	47.558	0.999026	-	intergenic_variant	-	0.00015	0.016
rs113050027	chr2	102280447	A	G	0.558	0.99754	-	intergenic_variant	-	0.019	0.065
rs72627435	chr2	102281279	C	T	23.512	0.999269	-	intergenic_variant	-	1.3e-11	0.033
rs72823611	chr2	102281422	C	G	6.538	0.998489	-	intergenic_variant	-	4.4e-11	-0.054
rs534411114	chr2	102282829	T	C	1.738	0.996592	-	intergenic_variant	-	0.047	0.031
rs1200327	chr2	102283895	A	G	2.592	0.992831	-	intergenic_variant	-	0.017	-0.031
rs533331785	chr2	102284265	A	T	0.148	0.980767	-	intergenic_variant	-	0.0049	0.154
rs111624823	chr2	102284625	C	T	0.354	0.972503	-	intergenic_variant	-	0.041	-0.073
rs6747153	chr2	102287367	A	G	22.664	0.999226	-	intergenic_variant	-	0.00011	-0.019
rs11683213	chr2	102287784	C	A	48.395	0.998997	-	intergenic_variant	-	1.8e-05	0.018
chr2:102288545:0:2	chr2	102288545	G	!G	0.056	0.982576	-	intergenic_variant	-	0.015	0.207
rs185490845	chr2	102289704	T	G	0.709	0.999594	-	intergenic_variant	-	0.045	0.049
rs13006559	chr2	102291170	T	C	33.302	0.999135	-	intergenic_variant	-	7.1e-05	-0.017
rs4851003	chr2	102292817	C	T	27.16	0.998978	-	intergenic_variant	-	2.1e-05	-0.02
rs7560917	chr2	102293987	A	G	13.973	0.999146	-	intergenic_variant	-	8.1e-08	-0.032
rs6543113	chr2	102294597	T	C	28.777	0.998546	-	intergenic_variant	-	9.1e-06	-0.02
rs149944664,rs575898261	chr2	102296085	CTT	!CTT	14.036	0.996758	-	intergenic_variant	-	1e-07	-0.031
chr2:102296085:0:0	chr2	102296085	!CT	CT	25.888	0.991513	-	-	-	2.2e-06	-0.022
rs771265517	chr2	102297025	G	A	0.013	0.941665	-	intergenic_variant	-	0.041	0.363
rs183374146	chr2	102297038	T	G	0.437	0.9961	-	intergenic_variant	-	0.043	-0.062
rs202011557,rs34395902,rs746732085	chr2	102297182	AAAAC	A	11.364	0.99938	-	intergenic_variant	-	3.3e-18	-0.056
rs11690644	chr2	102297754	G	A	11.365	0.999496	-	intergenic_variant	-	3.4e-18	-0.056
rs9679297	chr2	102298109	C	T	28.784	0.99857	-	intergenic_variant	-	8.9e-06	-0.02
rs535150989	chr2	102298161	G	T	0.498	0.986108	-	intergenic_variant	-	0.027	-0.063
rs10515922	chr2	102298194	G	A	11.052	0.998668	-	intergenic_variant	-	1.1e-08	0.037
rs755984301	chr2	102299233	A	G	0.34	0.988073	-	intergenic_variant	-	0.016	0.087
rs11406702,rs397944555	chr2	102299506	AT	A	11.38	0.999658	-	intergenic_variant	-	1.7e-18	-0.056
chr2:102300012:0	chr2	102300012	C	CCTTTATTCCTGGTTATATATAATATATGGAATAACTCT	0.215	0.996466	-	intergenic_variant	-	0.02	0.103
rs140180328	chr2	102300211	A	G	0.498	0.985766	-	intergenic_variant	-	0.028	-0.063
rs77763678	chr2	102300289	A	G	14.04	0.999719	-	intergenic_variant	-	8.6e-08	-0.032
rs1420091	chr2	102300774	T	C	46.726	0.999808	-	intergenic_variant	-	5e-09	-0.024
rs13418548	chr2	102300779	T	C	11.371	0.999795	-	intergenic_variant	-	2.5e-18	-0.056
rs79091585	chr2	102300783	T	C	14.039	0.999797	-	intergenic_variant	-	8.7e-08	-0.032
rs75579337	chr2	102300842	A	C	14.04	0.999794	-	intergenic_variant	-	8.8e-08	-0.032
rs766200268	chr2	102300960	C	T	0.017	0.979423	-	intergenic_variant	-	0.025	0.319
rs4399750	chr2	102301328	T	C	46.727	0.999961	-	intergenic_variant	-	5.4e-09	-0.024
rs34644791,rs397954034,rs552620136	chr2	102301534	G	GT	46.825	0.998931	-	intergenic_variant	-	6.3e-09	-0.024
rs746161881	chr2	102301812	C	T	0.034	0.894132	-	intergenic_variant	-	0.028	-0.272
rs2110660	chr2	102302141	C	G	46.727	0.999956	-	intergenic_variant	-	5.4e-09	-0.024
rs141254309,rs35727090	chr2	102302465	ATAT	A	46.727	0.999947	-	intergenic_variant	-	5.4e-09	-0.024
rs1420090	chr2	102302845	T	C	46.727	0.999962	-	intergenic_variant	-	5.4e-09	-0.024
rs7565653	chr2	102302966	T	A	46.728	0.999936	-	intergenic_variant	-	5.4e-09	-0.024
rs1362347	chr2	102303125	T	C	6.364	0.9998	-	intergenic_variant	-	0.026	0.019
rs7568913	chr2	102303577	T	C	46.717	0.999964	-	intergenic_variant	-	5.4e-09	-0.024
rs76211074	chr2	102303611	T	C	2.853	0.991408	-	intergenic_variant	-	0.003	-0.037
rs3073940,rs373633537	chr2	102304075	ACTATCTATCTATCTATCTAT	!ACTATCTATCTATCTATCTAT	23.703	0.983271	-	intergenic_variant	-	7.3e-12	0.033
rs145446181	chr2	102304075	A	!A	14.019	0.998584	-	intergenic_variant	-	9e-08	-0.032
chr2:102304113:0:0	chr2	102304113	!GAT	GAT	6.461	0.994649	-	-	-	0.035	0.018
rs140838621,rs398071353,rs34700153	chr2	102304113	GATAT	!GATAT	6.439	0.995156	-	intergenic_variant	-	0.035	0.018
rs13012000	chr2	102304806	C	A	6.364	0.999822	-	intergenic_variant	-	0.026	0.019
rs10179654	chr2	102305323	T	G	46.718	0.999968	-	intergenic_variant	-	5.4e-09	-0.024
rs34767089,rs397696272	chr2	102305540	CAAA	!CAAA	30.415	0.920948	-	intergenic_variant	-	1.6e-10	0.03
chr2:102305540:0:0	chr2	102305540	!CAA	CAA	42.129	0.927274	-	-	-	1.3e-07	0.023
rs13019263	chr2	102305996	G	A	6.364	0.999829	-	intergenic_variant	-	0.026	0.019
rs147448177,rs765408756	chr2	102306360	TTGTGTGTG	!TTGTGTGTG	1.981	0.993968	-	intergenic_variant	-	0.0056	0.04
chr2:102306373:0:0	chr2	102306373	!TGAGA	TGAGA	45.67	0.924769	-	-	-	7.2e-07	0.021
rs146750055,rs3073968	chr2	102306373	TGTGTGAGAGA	!TGTGTGAGAGA	43.414	0.932224	-	intergenic_variant	-	1.2e-06	0.021
rs4090473	chr2	102306527	C	G	46.727	0.99997	IL1RL1	upstream_gene_variant	0	5.5e-09	-0.024
rs745576238	chr2	102307148	A	G	0.002	0.984279	IL1RL1	upstream_gene_variant	0	0.022	-0.836
rs34729498,rs67627960,rs775380413	chr2	102307217	CTCTT	C	46.812	0.998806	IL1RL1	upstream_gene_variant	0	4.1e-09	-0.024
rs149990418,rs563372309,rs769419490	chr2	102307238	TCTTC	!TCTTC	16.106	0.952121	IL1RL1	upstream_gene_variant	0	2.5e-06	-0.027
chr2:102307238:0:0	chr2	102307238	!TCTTCCTTC	TCTTCCTTC	17.469	0.947692	-	-	-	5.5e-05	-0.022
rs536185610	chr2	102307255	C	CT	21.638	0.884847	IL1RL1	upstream_gene_variant	0	5.8e-15	0.041
rs56277886,rs779454460	chr2	102307258	C	CCTT	21.774	0.885973	IL1RL1	upstream_gene_variant	0	7.3e-16	0.042
chr2:102307288:0:2	chr2	102307288	CCTCT	!CCTCT	4.773	0.89028	IL1RL1	upstream_gene_variant	0	0.016	0.025
chr2:102307288:0:6	chr2	102307288	C	!C	0.453	0.885247	IL1RL1	upstream_gene_variant	0	0.02	-0.076
chr2:102307290:0	chr2	102307290	C	T	0.493	0.958909	IL1RL1	upstream_gene_variant	0	0.0081	-0.077
chr2:102307297:0:0	chr2	102307297	!CTCTCTCTCTCTTTCTTTCTTTCTT	CTCTCTCTCTCTTTCTTTCTTTCTT	1.437	0.909828	-	-	-	0.0071	-0.049
chr2:102307297:0:3	chr2	102307297	CTCTTTCTTTCTT	!CTCTTTCTTTCTT	1.286	0.913412	IL1RL1	upstream_gene_variant	0	0.019	-0.045
rs200091220	chr2	102307300	T	TC	6.395	0.925588	IL1RL1	upstream_gene_variant	0	6.4e-09	-0.05
chr2:102307302:0:0	chr2	102307302	!TCTC	TCTC	6.912	0.936663	-	-	-	1.3e-09	-0.05
rs749294649	chr2	102307302	T	!T	6.825	0.93859	IL1RL1	upstream_gene_variant	0	1.5e-09	-0.05
rs11677014	chr2	102307305	TTCTTTCTTTCTTTCTTTCTT	!TTCTTTCTTTCTTTCTTTCTT	12.735	0.868663	IL1RL1	upstream_gene_variant	0	3.9e-09	0.039
chr2:102307305:0:2	chr2	102307305	CTCTTTCTTTCTT	!CTCTTTCTTTCTT	13.741	0.919679	IL1RL1	upstream_gene_variant	0	0.0022	-0.019
rs548642632	chr2	102307349	C	T	5.383	0.889638	IL1RL1	upstream_gene_variant	0	6.2e-08	-0.051
chr2:102307361:0:0	chr2	102307361	T	!T	48.212	0.980155	-	-	-	1.5e-08	-0.023
chr2:102307361:0:4	chr2	102307361	TTCTTTCTTTCTC	!TTCTTTCTTTCTC	9.187	0.848645	IL1RL1	upstream_gene_variant	0	4.9e-07	0.039
chr2:102307361:0:2	chr2	102307361	TTCTC	!TTCTC	8.303	0.912167	IL1RL1	upstream_gene_variant	0	5.2e-06	0.035
chr2:102307361:0:5	chr2	102307361	TTCTTTCTTTCTTTCTC	!TTCTTTCTTTCTTTCTC	2.643	0.859472	IL1RL1	upstream_gene_variant	0	9.7e-06	0.06
chr2:102307361:0:3	chr2	102307361	TTCTTTCTC	!TTCTTTCTC	6.043	0.865292	IL1RL1	upstream_gene_variant	0	0.00028	0.034
rs11683957	chr2	102307361	C	!C	24.841	0.949451	IL1RL1	upstream_gene_variant	0	0.0089	-0.013
rs778594729	chr2	102307375	C	CT	5.705	0.895899	IL1RL1	upstream_gene_variant	0	8.5e-09	-0.053
rs771865309	chr2	102307383	C	CTCT	5.857	0.900597	IL1RL1	upstream_gene_variant	0	4.2e-10	-0.057
rs201215920	chr2	102307394	C	CCTT	6.856	0.923606	IL1RL1	upstream_gene_variant	0	1e-09	-0.051
rs397714345,rs55966218	chr2	102307397	TCTTTC	T	46.071	0.975244	IL1RL1	upstream_gene_variant	0	3.5e-20	0.038
rs12476925	chr2	102308089	C	T	46.727	0.999981	IL1RL1	upstream_gene_variant	0	5.5e-09	-0.024
rs72823619	chr2	102308155	T	C	11.381	0.999899	IL1RL1	upstream_gene_variant	0	2e-18	-0.056
rs12476968	chr2	102308202	C	T	46.727	0.999978	IL1RL1	upstream_gene_variant	0	5.5e-09	-0.024
rs76930359	chr2	102308224	A	G	14.039	0.999919	IL1RL1	upstream_gene_variant	0	8.1e-08	-0.032
rs56224165	chr2	102308763	T	A	35.528	0.999894	IL1RL1	upstream_gene_variant	0	2.6e-27	0.046
rs72823621	chr2	102308975	T	C	11.381	0.999903	IL1RL1	upstream_gene_variant	0	2e-18	-0.056
rs4851564	chr2	102309330	C	G	35.527	0.99985	IL1RL1	upstream_gene_variant	0	2.6e-27	0.046
rs202071150,rs562438284	chr2	102309534	AC	!AC	35.515	0.999183	IL1RL1	upstream_gene_variant	0	3.6e-27	0.046
rs6543114	chr2	102309534	C	!C	17.752	0.999128	IL1RL1	upstream_gene_variant	0	4.7e-09	-0.031
chr2:102309534:0:0	chr2	102309534	A	!A	46.726	0.999974	-	-	-	5.5e-09	-0.024
rs6721346	chr2	102309860	T	C	46.727	0.999996	IL1RL1	upstream_gene_variant	0	5.5e-09	-0.024
rs12470864	chr2	102309902	A	G	41.893	0.999938	IL1RL1	upstream_gene_variant	0	4.2e-31	0.048
rs12470867	chr2	102309906	A	G	35.541	0.999668	IL1RL1	upstream_gene_variant	0	2.4e-27	0.046
rs189729232	chr2	102309980	C	!C	2.519	0.997008	IL1RL1	upstream_gene_variant	0	1.5e-05	-0.056
chr2:102309980:0:0	chr2	102309980	!G	G	2.52	0.996964	-	-	-	1.6e-05	-0.056
rs10178436	chr2	102310051	T	C	46.715	0.999994	IL1RL1	upstream_gene_variant	0	5.8e-09	-0.024
rs749019607	chr2	102310192	C	T	0.068	0.994564	IL1RL1	upstream_gene_variant	0	0.0019	-0.247
rs11679191	chr2	102310340	A	T	46.726	0.999986	IL1RL1	upstream_gene_variant	0	5.6e-09	-0.024
rs13016810	chr2	102310480	C	T	6.364	0.999854	IL1RL1	upstream_gene_variant	0	0.026	0.019
rs11685424	chr2	102310521	G	A	46.725	0.999955	IL1RL1	upstream_gene_variant	0	5.5e-09	-0.024
rs11685480	chr2	102310626	G	A	46.726	0.999994	IL1RL1	upstream_gene_variant	0	5.4e-09	-0.024
rs76565432	chr2	102311189	G	A	8.757	0.997832	IL1RL1	upstream_gene_variant	0	1.7e-05	-0.031
rs192595912	chr2	102311456	G	A	1.751	0.997011	IL1RL1	upstream_gene_variant	0	0.043	0.032
rs72823628	chr2	102312157	A	G	8.096	0.918407	IL1RL1	intron_variant	0	1.6e-14	-0.06
rs6733174	chr2	102312552	T	C	46.725	0.99997	IL1RL1	intron_variant	0	5.5e-09	-0.024
rs6543118	chr2	102313009	G	A	46.715	0.99997	IL1RL1	intron_variant	0	5.5e-09	-0.024
rs140879872	chr2	102313036	C	T	1.91	0.998504	IL1RL1	intron_variant	0	0.034	-0.032
rs13005049	chr2	102313405	A	G	6.365	0.99987	IL1RL1	intron_variant	0	0.026	0.019
rs1558622	chr2	102313687	G	A	46.725	0.99997	IL1RL1	intron_variant	0	5.6e-09	-0.024
rs1558621	chr2	102313847	A	G	46.856	0.999671	IL1RL1	intron_variant	0	4.3e-09	-0.024
rs13011148	chr2	102313886	A	G	6.365	0.999873	IL1RL1	intron_variant	0	0.026	0.019
rs12993677	chr2	102313888	G	T	6.365	0.999855	IL1RL1	intron_variant	0	0.026	0.019
rs10189202	chr2	102313920	A	G	46.725	0.99997	IL1RL1	intron_variant	0	5.6e-09	-0.024
rs148341345,rs34646353,rs774328140	chr2	102314145	!TAGCAGC	TAGCAGC	46.783	0.999464	IL1RL1	intron_variant	0	9.2e-09	-0.024
chr2:102314145:0:0	chr2	102314145	TAGC	!TAGC	46.783	0.999455	-	-	-	9.3e-09	-0.024
chr2:102314151:0	chr2	102314151	CAGA	C	0.012	0.984893	IL1RL1	intron_variant	0	0.029	0.376
rs10191914	chr2	102314197	T	C	46.725	0.999954	IL1RL1	intron_variant	0	5.6e-09	-0.024
rs10189711	chr2	102314421	A	G	46.725	0.999974	IL1RL1	intron_variant	0	5.7e-09	-0.024
rs12712135	chr2	102314488	A	G	46.715	0.999972	IL1RL1	intron_variant	0	5.7e-09	-0.024
rs1558620	chr2	102314935	T	C	46.724	0.999962	IL1RL1	intron_variant	0	5.6e-09	-0.024
rs72823632	chr2	102315074	T	C	11.449	0.999662	IL1RL1	intron_variant	0	2e-18	-0.056
rs1558619	chr2	102315090	G	T	46.71	0.999912	IL1RL1	intron_variant	0	5.1e-09	-0.024
chr2:102315152:0:0	chr2	102315152	!T	T	11.382	0.999874	-	-	-	2e-18	-0.056
rs72823635	chr2	102315152	C	!C	11.382	0.999874	IL1RL1	intron_variant	0	2e-18	-0.056
rs115426178	chr2	102315193	T	G	1.911	0.998495	IL1RL1	intron_variant	0	0.034	-0.032
rs398090513,rs76372904	chr2	102315303	AC	A	11.382	0.99987	IL1RL1	intron_variant	0	2e-18	-0.056
rs12996505	chr2	102315342	A	G	46.714	0.999965	IL1RL1	intron_variant	0	5.6e-09	-0.024
rs13020553	chr2	102315366	G	C	41.904	0.999888	IL1RL1	intron_variant	0	3.5e-31	0.048
rs13020793	chr2	102315466	C	T	46.724	0.999962	IL1RL1	intron_variant	0	5.6e-09	-0.024
rs10183388	chr2	102315787	C	T	46.714	0.999946	IL1RL1	intron_variant	0	5.6e-09	-0.024
rs953934	chr2	102315833	C	T	46.714	0.999968	IL1RL1	intron_variant	0	5.6e-09	-0.024
rs191985970	chr2	102315884	G	A	0.642	0.993528	IL1RL1	intron_variant	0	0.048	-0.051
rs950881	chr2	102316052	T	G	11.382	0.999862	IL1RL1	intron_variant	0	2e-18	-0.056
rs950880	chr2	102316102	A	C	41.9	0.999842	IL1RL1	intron_variant	0	6.2e-31	0.048
rs79144324	chr2	102316354	A	G	14.039	0.999883	IL1RL1	intron_variant	0	7.6e-08	-0.032
rs1968171	chr2	102317092	C	T	46.723	0.999927	IL1RL1	intron_variant	0	5.7e-09	-0.024
rs1813299	chr2	102317148	T	A	14.039	0.99992	IL1RL1	intron_variant	0	7.6e-08	-0.032
rs1813298	chr2	102317241	G	C	14.039	0.99992	IL1RL1	intron_variant	0	7.6e-08	-0.032
rs4613307	chr2	102317298	A	G	46.724	0.999887	IL1RL1	intron_variant	0	5.6e-09	-0.024
rs1968170	chr2	102317342	G	A	46.724	0.999951	IL1RL1	intron_variant	0	5.6e-09	-0.024
rs10179458	chr2	102318514	T	C	11.382	0.999834	IL1RL1	intron_variant	0	2e-18	-0.056
rs11123918	chr2	102318777	T	C	46.724	0.99995	IL1RL1	intron_variant	0	5.7e-09	-0.024
rs10182639	chr2	102319345	C	A	46.724	0.999953	IL1RL1	intron_variant	0	5.6e-09	-0.024
rs11693204	chr2	102319514	A	G	35.529	0.999921	IL1RL1	intron_variant	0	2.7e-27	0.046
rs11690443	chr2	102319671	T	A	46.724	0.999952	IL1RL1	intron_variant	0	5.7e-09	-0.024
rs72823641	chr2	102319699	A	T	11.371	0.999403	IL1RL1	intron_variant	0	2.5e-18	-0.056
rs12712136	chr2	102319906	G	C	46.724	0.999868	IL1RL1	intron_variant	0	5.6e-09	-0.024
rs974389	chr2	102320521	G	A	46.724	0.999946	IL1RL1	intron_variant	0	5.7e-09	-0.024
chr2:102321012:0	chr2	102321012	T	C	0.008	0.950282	IL1RL1	intron_variant	0	0.041	0.483
rs4142132	chr2	102321022	G	A	46.723	0.999903	IL1RL1	intron_variant	0	5.6e-09	-0.024
rs10189154	chr2	102321084	T	C	11.382	0.999815	IL1RL1	intron_variant	0	2e-18	-0.056
rs10189526	chr2	102321423	T	C	11.382	0.999813	IL1RL1	intron_variant	0	2e-18	-0.056
rs12987782	chr2	102321506	A	G	6.365	0.99992	IL1RL1	intron_variant	0	0.026	0.019
rs757555969	chr2	102321703	G	C	0.104	0.994756	IL1RL1	intron_variant	0	0.009	-0.166
rs971764	chr2	102321875	C	T	46.724	0.999947	IL1RL1	intron_variant	0	5.6e-09	-0.024
rs13001301	chr2	102322538	T	C	6.365	0.999906	IL1RL1	intron_variant	0	0.026	0.019
rs13001325	chr2	102322576	T	C	41.893	0.999943	IL1RL1	intron_variant	0	4.5e-31	0.048
rs1420088	chr2	102322974	T	C	46.724	0.999913	IL1RL1	intron_variant	0	5.6e-09	-0.024
chr2:102323247:0:4	chr2	102323247	TTATATA	!TTATATA	1.729	0.825928	IL1RL1	intron_variant	0	0.0052	-0.048
chr2:102323247:0:0	chr2	102323247	!TTATA	TTATA	3.75	0.824953	-	-	-	0.0053	-0.033
rs66780767	chr2	102323249	A	T	40.268	0.9317	IL1RL1	intron_variant	0	4.9e-06	-0.02
rs70946687	chr2	102323265	!AGT	AGT	45.477	0.96098	IL1RL1	intron_variant	0	5.3e-08	-0.023
chr2:102323265:0:0	chr2	102323265	ATATATATAGTGTGTGTGT	!ATATATATAGTGTGTGTGT	45.371	0.96184	-	-	-	9.5e-08	-0.022
rs11123919	chr2	102323294	G	A	46.045	0.98451	IL1RL1	intron_variant	0	2.7e-08	-0.023
rs142322791	chr2	102323340	A	AT	11.335	0.998513	IL1RL1	intron_variant	0	9.8e-19	-0.057
rs11123920	chr2	102323373	C	T	46.754	0.999623	IL1RL1	intron_variant	0	6.3e-09	-0.024
rs6706844	chr2	102323952	T	C	46.724	0.999921	IL1RL1	intron_variant	0	5.6e-09	-0.024
rs140700799,rs33934744,rs368364224	chr2	102324013	CTTTTT	!CTTTTT	20.664	0.810765	IL1RL1	intron_variant	0	5.8e-12	0.039
rs140700799,rs368364224	chr2	102324013	CTTTT	!CTTTT	10.318	0.821403	IL1RL1	intron_variant	0	3.8e-08	-0.041
rs11674832	chr2	102324539	A	G	46.724	0.999911	IL1RL1	intron_variant	0	5.5e-09	-0.024
rs11679889	chr2	102324549	A	G	35.548	0.999238	IL1RL1	intron_variant	0	2.8e-27	0.046
rs11675988	chr2	102324559	T	C	46.724	0.999933	IL1RL1	intron_variant	0	5.6e-09	-0.024
rs11679893	chr2	102324577	A	G	11.392	0.999606	IL1RL1	intron_variant	0	1.8e-18	-0.056
rs11679900	chr2	102324614	G	T	46.725	0.999895	IL1RL1	intron_variant	0	5.5e-09	-0.024
rs11676075	chr2	102324755	T	C	46.724	0.99993	IL1RL1	intron_variant	0	5.6e-09	-0.024
rs10865050	chr2	102324851	A	G	11.383	0.999811	IL1RL1	intron_variant	0	2.2e-18	-0.056
rs11676124	chr2	102324878	T	C	34.601	0.999749	IL1RL1	intron_variant	0	2.8e-08	-0.024
rs188596020	chr2	102324985	G	A	0.266	0.999367	IL1RL1	intron_variant	0	0.01	0.102
rs11123921	chr2	102325101	C	G	46.724	0.999894	IL1RL1	intron_variant	0	5.5e-09	-0.024
rs12992762	chr2	102325255	A	C	46.723	0.999927	IL1RL1	intron_variant	0	5.5e-09	-0.024
rs112251116,rs12998412	chr2	102325358	T	C	46.723	0.99993	IL1RL1	intron_variant	0	5.5e-09	-0.024
rs11123922,rs112741495	chr2	102325727	T	C	46.721	0.999771	IL1RL1	intron_variant	0	4.7e-09	-0.024
rs567134296	chr2	102325749	C	T	0.219	0.999221	IL1RL1	intron_variant	0	0.024	0.098
rs12053422,rs145420868	chr2	102326077	C	A	46.723	0.999919	IL1RL1	intron_variant	0	5.4e-09	-0.024
rs191438519	chr2	102326317	G	C	1.376	0.99671	IL1RL1	intron_variant	0	0.004	0.051
rs12053429	chr2	102326325	T	C	11.373	0.998822	IL1RL1	intron_variant	0	3.3e-18	-0.056
rs58933240	chr2	102326460	A	C	46.747	0.999467	IL1RL1	intron_variant	0	4.7e-09	-0.024
rs56403447	chr2	102326461	T	C	46.747	0.999459	IL1RL1	intron_variant	0	4.7e-09	-0.024
rs113509479,rs13005688	chr2	102326479	T	C	46.742	0.999581	IL1RL1	intron_variant	0	5.3e-09	-0.024
rs146644203	chr2	102326679	CA	C	46.724	0.999842	IL1RL1	intron_variant	0	5.5e-09	-0.024
rs12725988,rs183138805	chr2	102326926	G	T	46.724	0.99989	IL1RL1	intron_variant	0	5.4e-09	-0.024
rs187956601,rs4625927	chr2	102327321	C	A	11.383	0.99982	IL1RL1	intron_variant	0	2.2e-18	-0.056
rs192989584,rs4490207	chr2	102327362	C	G	46.724	0.999885	IL1RL1	intron_variant	0	5.4e-09	-0.024
rs185099358,rs4455171	chr2	102327384	A	T	46.732	0.999647	IL1RL1	intron_variant	0	5.1e-09	-0.024
rs13007344	chr2	102327423	A	C	46.788	0.999116	IL1RL1	intron_variant	0	7e-09	-0.024
rs141508079	chr2	102327731	G	A	23.011	0.999727	IL1RL1	intron_variant	0	6.1e-14	0.037
rs59185885	chr2	102327786	G	T	11.384	0.999835	IL1RL1	intron_variant	0	2.1e-18	-0.056
chr2:102328127:0	chr2	102328127	C	T	0.011	0.937939	IL1RL1	intron_variant	0	0.016	0.566
rs58815545	chr2	102328136	T	A	11.384	0.999839	IL1RL1	intron_variant	0	2.2e-18	-0.056
rs141541712	chr2	102328584	G	C	6.365	0.99985	IL1RL1	intron_variant	0	0.027	0.019
rs144641193	chr2	102328661	A	C	12.443	0.999581	IL1RL1	intron_variant	0	6.6e-10	0.038
rs76520363	chr2	102328781	G	A	46.722	0.999923	IL1RL1	intron_variant	0	5.4e-09	-0.024
rs76278109	chr2	102328918	T	G	46.723	0.999914	IL1RL1	intron_variant	0	5.4e-09	-0.024
rs76886731	chr2	102328956	A	T	46.723	0.999899	IL1RL1	intron_variant	0	5.5e-09	-0.024
rs577641250	chr2	102329290	G	A	0.588	0.987232	IL1RL1	intron_variant	0	0.012	0.067
rs150341880	chr2	102329295	G	T	46.723	0.999902	IL1RL1	intron_variant	0	5.4e-09	-0.024
rs138087973	chr2	102329622	T	G	46.723	0.999901	IL1RL1	intron_variant	0	5.4e-09	-0.024
rs76498201	chr2	102329651	A	G	46.722	0.999916	IL1RL1	intron_variant	0	5.4e-09	-0.024
rs13013436	chr2	102330172	T	G	6.365	0.999859	IL1RL1	intron_variant	0	0.027	0.019
rs56192435	chr2	102330217	G	A	35.528	0.99994	IL1RL1	intron_variant	0	2.5e-27	0.046
rs34890475,rs398060412	chr2	102330493	A	AAAG	6.365	0.999863	IL1RL1	intron_variant	0	0.027	0.019
rs12996772	chr2	102330741	A	T	46.722	0.999914	IL1RL1	intron_variant	0	5.4e-09	-0.024
rs538668498	chr2	102330785	A	G	0.708	0.999986	IL1RL1	intron_variant	0	0.045	0.049
rs77127114	chr2	102331084	A	T	6.638	0.996352	IL1RL1	intron_variant	0	0.00022	-0.03
rs17695648	chr2	102331721	G	A	6.365	0.99988	IL1RL1	intron_variant	0	0.027	0.019
rs1420104	chr2	102332010	A	G	41.894	0.99996	IL1RL1	intron_variant	0	4.4e-31	0.048
rs1420102	chr2	102332359	C	T	46.723	0.999899	IL1RL1	upstream_gene_variant	0	5.5e-09	-0.024
rs140650674	chr2	102332436	C	G	2.519	0.99696	IL1RL1	upstream_gene_variant	0	1.6e-05	-0.056
rs12466380	chr2	102332479	A	G	46.722	0.999929	IL1RL1	upstream_gene_variant	0	5.5e-09	-0.024
rs12479210	chr2	102332701	T	C	41.894	0.999961	IL1RL1	upstream_gene_variant	0	4.4e-31	0.048
chr2:102332845:0:0	chr2	102332845	C	!C	46.722	0.999929	-	-	-	5.5e-09	-0.024
rs34039178,rs373004868,rs397827262,rs530717759	chr2	102332845	!CA	CA	49.088	0.999884	IL1RL1	upstream_gene_variant	0	5.2e-08	-0.022
rs137856573	chr2	102334016	T	C	0.036	0.960088	IL1RL1	upstream_gene_variant	0	0.011	-0.282
rs13019081	chr2	102334362	C	A	41.738	0.999963	IL1RL1	upstream_gene_variant	0	1.2e-30	0.048
rs550832507	chr2	102334489	T	G	1.265	0.999732	IL1RL1	upstream_gene_variant	0	0.0059	0.049
rs111852712,rs542697640,rs61116246	chr2	102334593	GA	G	34.056	0.995167	IL1RL1	upstream_gene_variant	0	9.8e-25	0.045
rs12712140	chr2	102334602	C	A	46.966	0.999756	IL1RL1	upstream_gene_variant	0	7.5e-09	-0.024
rs1997467	chr2	102334613	A	G	46.901	0.999575	IL1RL1	upstream_gene_variant	0	9.5e-09	-0.024
rs11891827	chr2	102334722	G	A	14.038	0.999945	IL1RL1	upstream_gene_variant	0	7.6e-08	-0.032
rs772440192	chr2	102334911	GT	G	0.265	0.999274	IL1RL1	upstream_gene_variant	0	0.01	0.101
rs1997466	chr2	102335007	C	G	46.878	0.999941	IL1RL1	upstream_gene_variant	0	9.8e-09	-0.024
rs76362690	chr2	102335017	G	A	14.038	0.999945	IL1RL1	upstream_gene_variant	0	7.6e-08	-0.032
rs1362350	chr2	102335338	G	C	46.875	0.999952	IL1RL1	upstream_gene_variant	0	1e-08	-0.023
rs398104565,rs5833009	chr2	102335389	G	GA	46.862	0.999705	IL1RL1	upstream_gene_variant	0	9e-09	-0.024
rs1362349	chr2	102335512	G	C	47.584	0.999912	IL1RL1	upstream_gene_variant	0	7.3e-08	-0.022
rs3755278	chr2	102335757	C	T	6.33	0.999918	IL1RL1	upstream_gene_variant	0	0.026	0.019
rs17026974	chr2	102335900	A	G	34.701	0.999973	IL1RL1	upstream_gene_variant	0	1.8e-25	0.045
rs3755277	chr2	102336338	C	T	6.33	0.999926	IL1RL1	upstream_gene_variant	0	0.026	0.019
rs12712141	chr2	102336607	T	C	47.583	0.999961	IL1RL1	upstream_gene_variant	0	7.3e-08	-0.022
rs17639215	chr2	102336984	A	G	14.747	0.999951	IL1RL1	upstream_gene_variant	0	1.7e-06	-0.028
rs3771180	chr2	102337157	T	G	11.383	0.999979	IL1RL1	upstream_gene_variant	0	1.8e-18	-0.056
rs3771179	chr2	102337432	G	T	6.33	0.999918	IL1RL1	intron_variant	0	0.026	0.019
rs59247511	chr2	102337730	T	C	47.584	0.999976	IL1RL1	intron_variant	0	7.4e-08	-0.022
rs72823646	chr2	102337753	A	G	11.383	0.99999	IL1RL1	intron_variant	0	1.8e-18	-0.056
rs985523	chr2	102337916	A	G	14.757	0.999975	IL1RL1	intron_variant	0	1.7e-06	-0.028
rs13431828	chr2	102338193	T	C	11.379	0.999999	IL1RL1	5_prime_UTR_variant	0	1.9e-18	-0.056
rs13408569	chr2	102338596	C	G	11.379	0.999986	IL1RL1	intron_variant	0	1.9e-18	-0.056
rs13408661	chr2	102338622	A	G	11.379	0.999927	IL1RL1	intron_variant	0	1.9e-18	-0.056
rs1041973	chr2	102339008	A	C	17.71	0.999949	IL1RL1	missense_variant	NP_003847.2:p.Ala78Glu,NP_057316.3:p.Ala78Glu	3.5e-09	-0.032
rs873022	chr2	102339223	T	G	34.702	0.999961	IL1RL1	intron_variant	0	2e-25	0.045
rs3771177	chr2	102339400	T	G	34.702	0.999945	IL1RL1	intron_variant	0	2e-25	0.045
rs767414586	chr2	102339773	T	C	0.139	0.988373	IL1RL1	intron_variant	0	0.031	-0.119
rs13022799	chr2	102339802	G	A	6.329	0.999906	IL1RL1	intron_variant	0	0.026	0.019
rs759524946	chr2	102340251	G	A	0.18	0.986765	IL1RL1	synonymous_variant	NM_001282408.1:c.75A>G(p.%3D),NM_003856.3:c.426A>G(p.%3D),NM_016232.4:c.426A>G(p.%3D)	0.04	0.102
rs10173081	chr2	102340888	T	C	11.381	0.99994	IL1RL1	intron_variant	0	1.9e-18	-0.056
rs3732129	chr2	102341072	C	T	34.682	0.999792	IL1RL1	intron_variant	0	2.1e-25	0.045
rs201528268	chr2	102341168	CTTT	!CTTT	26.33	0.926848	IL1RL1	intron_variant	0	2.8e-18	-0.042
chr2:102341168:0:0	chr2	102341168	!CTT	CTT	28.035	0.912599	-	-	-	8.6e-18	-0.041
rs1420101	chr2	102341256	T	C	41.026	0.999886	IL1RL1	intron_variant	0	4.7e-29	0.047
rs6719130	chr2	102341776	T	C	14.758	0.999944	IL1RL1	intron_variant	0	1.8e-06	-0.028
rs141647413,rs540278946,rs757756777	chr2	102342046	CGT	!CGT	36.886	0.97836	IL1RL1	intron_variant	0	2.1e-18	0.038
chr2:102342046:0:2	chr2	102342046	CGTGTGTGTGTGTGTGTGT	!CGTGTGTGTGTGTGTGTGT	6.968	0.942528	IL1RL1	intron_variant	0	3.3e-12	-0.057
rs757753782	chr2	102342046	CGTGTGT	!CGTGTGT	12.548	0.973544	IL1RL1	intron_variant	0	6.1e-05	-0.025
chr2:102342046:0:0	chr2	102342046	CGTGTGTGTGTGTGT	!CGTGTGTGTGTGTGT	28.456	0.961738	-	-	-	0.00016	-0.017
rs570450168,rs67962088	chr2	102342046	CGTGT	!CGTGT	6.278	0.975041	IL1RL1	intron_variant	0	0.045	0.017
rs13016771	chr2	102342620	A	G	6.33	0.999954	IL1RL1	intron_variant	0	0.026	0.019
rs12905	chr2	102343547	A	G	33.43	0.999869	IL1RL1	3_prime_UTR_variant	0	6e-23	0.043
rs3771175	chr2	102343750	A	T	11.224	0.999857	IL1RL1	3_prime_UTR_variant	0	4.9e-18	-0.056
rs3821204	chr2	102343821	G	C	33.494	0.999827	IL1RL1	3_prime_UTR_variant	0	4.5e-23	0.043
rs13001714	chr2	102344025	G	A	42.47	0.999856	IL1RL1	3_prime_UTR_variant	0	3.3e-24	0.042
rs12712142	chr2	102344124	A	C	42.47	0.999855	IL1RL1	3_prime_UTR_variant	0	3.3e-24	0.042
rs2160203	chr2	102344364	G	A	23.263	0.999911	IL1RL1	3_prime_UTR_variant	0	1.5e-12	-0.034
rs767729250	chr2	102345362	C	T	0.106	0.981263	IL1RL1	3_prime_UTR_variant	0	0.024	-0.14
rs6543119	chr2	102346612	T	A	42.462	0.999894	IL1RL1	downstream_gene_variant	0	3.3e-24	0.042
rs552519106	chr2	102347785	C	A	0.123	0.993571	IL1RL1	downstream_gene_variant	0	0.0087	-0.154
rs13017455	chr2	102348282	T	C	42.461	0.999925	IL1RL1	downstream_gene_variant	0	3.2e-24	0.042
rs55927292	chr2	102348401	T	C	33.858	0.99992	IL1RL1	downstream_gene_variant	0	2.3e-23	0.043
rs140594705	chr2	102348432	C	CA	15.776	0.999925	IL1RL1	downstream_gene_variant	0	4.9e-05	-0.023
chr2:102348843:0	chr2	102348843	G	T	0.046	0.987417	IL1RL1	downstream_gene_variant	0	0.044	0.198
rs17027006	chr2	102348872	C	G	33.858	0.999901	IL1RL1	downstream_gene_variant	0	2.4e-23	0.043
rs12469506	chr2	102349411	T	C	33.861	0.99986	IL1RL1	downstream_gene_variant	0	2.4e-23	0.043
rs1921622	chr2	102349607	G	A	41.758	0.999885	IL1RL1	downstream_gene_variant	0	8.9e-13	-0.03
rs10208293	chr2	102349850	A	G	26.999	0.999902	IL1RL1	downstream_gene_variant	0	2e-21	-0.044
rs10197862	chr2	102350089	G	A	11.337	0.999895	IL1RL1	downstream_gene_variant	0	2.7e-18	-0.056
rs7596970	chr2	102350316	C	T	31.139	0.909034	IL1RL1	downstream_gene_variant	0	2.7e-16	-0.038
rs10185897	chr2	102350330	A	C	10.902	0.98752	IL1RL1	downstream_gene_variant	0	4.5e-17	-0.055
rs1861245	chr2	102350446	T	C	32.389	0.926327	IL1RL1	downstream_gene_variant	0	4.8e-18	-0.04
rs6543120	chr2	102350575	T	C	30.416	0.898401	IL1RL1	downstream_gene_variant	0	2.3e-16	-0.039
rs6543121	chr2	102350605	T	G	28.973	0.894362	IL1RL1	downstream_gene_variant	0	1.5e-13	-0.036
rs6543122	chr2	102350614	C	T	29.048	0.892778	IL1RL1	downstream_gene_variant	0	2.7e-14	-0.037
rs13424006	chr2	102350776	C	T	38.951	0.999403	IL1RL1	downstream_gene_variant	0	7.5e-20	-0.038
rs6751967	chr2	102350953	C	T	38.979	0.99922	IL1RL1	downstream_gene_variant	0	4.7e-20	-0.038
rs6751977	chr2	102350970	C	T	38.983	0.999177	IL1RL1	downstream_gene_variant	0	4.9e-20	-0.038
rs6704565	chr2	102350971	A	G	38.983	0.999177	IL1RL1	downstream_gene_variant	0	4.9e-20	-0.038
rs6749114	chr2	102351127	C	A	38.98	0.999225	IL1RL1	intron_variant	0	4.7e-20	-0.038
rs11123923	chr2	102351384	A	C	42.52	0.999965	IL18R1	upstream_gene_variant	0	2.9e-24	0.042
rs6734742	chr2	102351397	T	C	38.957	0.999525	IL18R1	upstream_gene_variant	0	6.5e-20	-0.038
rs6752482	chr2	102351398	C	T	38.957	0.999525	IL18R1	upstream_gene_variant	0	6.5e-20	-0.038
rs4988955	chr2	102351468	G	A	38.98	0.999249	IL18R1	upstream_gene_variant	0	4.6e-20	-0.038
rs4988956	chr2	102351547	A	G	38.982	0.99923	IL1RL1	missense_variant	NP_057316.3:p.Ala433Thr	4.4e-20	-0.038
rs4988957	chr2	102351615	C	T	38.981	0.999254	IL1RL1	synonymous_variant	NM_016232.4:c.1365T>C(p.%3D)	4.2e-20	-0.038
rs10192036	chr2	102351751	A	C	38.981	0.999238	IL1RL1	missense_variant	NP_057316.3:p.Gln501Lys	4.2e-20	-0.038
rs10204137	chr2	102351752	G	A	38.982	0.999248	IL1RL1	missense_variant	NP_057316.3:p.Gln501Arg	4.3e-20	-0.038
rs4988958	chr2	102351825	C	T	38.982	0.999257	IL1RL1	synonymous_variant	NM_016232.4:c.1575T>C(p.%3D)	4.2e-20	-0.038
rs10192157	chr2	102351896	T	C	38.981	0.999262	IL1RL1	missense_variant	NP_057316.3:p.Thr549Ile	4.2e-20	-0.038
rs10206753	chr2	102351902	C	T	38.984	0.999261	IL1RL1	missense_variant	NP_057316.3:p.Leu551Ser	4.4e-20	-0.038
rs112858069,rs398102490	chr2	102352242	CT	C	38.939	0.999251	IL18R1	upstream_gene_variant	0	6.3e-20	-0.038
rs72823661	chr2	102352256	A	G	38.94	0.999273	IL18R1	upstream_gene_variant	0	6.4e-20	-0.038
rs72823663	chr2	102352278	C	G	38.923	0.998802	IL18R1	upstream_gene_variant	0	5.3e-20	-0.038
rs67088699	chr2	102352291	T	C	38.917	0.998795	IL18R1	upstream_gene_variant	0	5e-20	-0.038
rs5010059	chr2	102352366	G	C	38.443	0.990023	IL18R1	upstream_gene_variant	0	2.1e-20	-0.039
rs56308175,rs5833011,rs72250172	chr2	102352375	CTA	C	49.245	0.818291	IL18R1	upstream_gene_variant	0	2.1e-09	-0.027
chr2:102352379:0	chr2	102352379	ATATATATAATATTTTTATATAATAT	A	9.534	0.823667	IL18R1	upstream_gene_variant	0	4.6e-06	-0.035
rs187018738	chr2	102352420	A	!A	12.768	0.837715	IL18R1	upstream_gene_variant	0	4.7e-07	-0.034
chr2:102352420:0:0	chr2	102352420	!T	T	12.903	0.834582	-	-	-	9.3e-07	-0.033
rs5010058	chr2	102352432	A	T	21.112	0.82793	IL18R1	upstream_gene_variant	0	3.5e-07	-0.028
chr2:102352458:0:0	chr2	102352458	!ATTATATATAATATTTTC	ATTATATATAATATTTTC	3.172	0.800501	-	-	-	2.7e-05	-0.054
rs368694665	chr2	102352472	A	T	10.324	0.804962	IL18R1	upstream_gene_variant	0	7.5e-06	-0.034
rs201613686	chr2	102352473	TAA	!TAA	11.549	0.806666	IL18R1	upstream_gene_variant	0	1.2e-05	-0.031
rs372624792	chr2	102352475	A	C	20.956	0.814343	IL18R1	upstream_gene_variant	0	2.2e-07	-0.029
chr2:102352567:0:1	chr2	102352567	TA	!TA	0.344	0.816076	IL18R1	upstream_gene_variant	0	1.3e-05	-0.169
rs35224028	chr2	102353146	A	C	30.794	0.828549	IL18R1	upstream_gene_variant	0	1.9e-08	-0.027
rs67723747	chr2	102353347	T	C	33.86	0.999809	IL18R1	upstream_gene_variant	0	3.3e-23	0.043
rs11688559	chr2	102353453	T	C	38.951	0.999447	IL18R1	upstream_gene_variant	0	8.9e-20	-0.038
rs11688568	chr2	102353489	T	C	38.959	0.99954	IL18R1	upstream_gene_variant	0	6.6e-20	-0.038
rs11688573	chr2	102353511	A	C	38.959	0.99954	IL18R1	upstream_gene_variant	0	6.6e-20	-0.038
rs11689730	chr2	102353524	A	C	38.959	0.999535	IL18R1	upstream_gene_variant	0	6.6e-20	-0.038
rs11695627	chr2	102353645	G	A	38.982	0.999257	IL18R1	upstream_gene_variant	0	4.7e-20	-0.038
rs7558339	chr2	102353783	G	T	38.984	0.999996	IL18R1	upstream_gene_variant	0	4.5e-20	-0.038
rs7608638	chr2	102353829	G	A	38.984	0.999959	IL18R1	upstream_gene_variant	0	4.5e-20	-0.038
rs34951139,rs370086093	chr2	102354072	TA	T	38.982	0.999262	IL18R1	upstream_gene_variant	0	4.7e-20	-0.038
rs76943877	chr2	102354217	C	T	15.598	0.999987	IL18R1	upstream_gene_variant	0	6.3e-05	-0.023
rs113412244,rs34169641,rs397830994	chr2	102354248	GGGCA	G	38.982	0.999262	IL18R1	upstream_gene_variant	0	4.7e-20	-0.038
rs4485584	chr2	102354290	C	T	38.982	0.999262	IL18R1	upstream_gene_variant	0	4.7e-20	-0.038
rs4485585	chr2	102354299	C	T	38.982	0.999262	IL18R1	upstream_gene_variant	0	4.7e-20	-0.038
rs112030014	chr2	102354347	G	A	15.597	0.999968	IL18R1	upstream_gene_variant	0	6.3e-05	-0.023
rs4488681	chr2	102354353	C	T	38.975	0.999384	IL18R1	upstream_gene_variant	0	6.2e-20	-0.038
rs4311080	chr2	102354356	G	C	38.975	0.999384	IL18R1	upstream_gene_variant	0	6.2e-20	-0.038
rs56386507	chr2	102354705	T	C	33.857	0.999985	IL18R1	upstream_gene_variant	0	2.8e-23	0.043
rs9807989	chr2	102354740	C	T	38.956	0.999382	IL18R1	upstream_gene_variant	0	6.6e-20	-0.038
rs9808453	chr2	102354846	A	C	38.959	0.999518	IL18R1	upstream_gene_variant	0	6.7e-20	-0.038
rs199708086	chr2	102354947	G	!G	15.459	0.993986	IL18R1	upstream_gene_variant	0	7.7e-05	-0.022
chr2:102354947:0:0	chr2	102354947	!GT	GT	16.209	0.981706	-	-	-	0.00019	-0.021
rs4851565	chr2	102355021	A	C	38.973	0.998864	IL18R1	upstream_gene_variant	0	4.4e-20	-0.038
rs9807962	chr2	102355204	G	A	38.982	0.999262	IL18R1	upstream_gene_variant	0	4.7e-20	-0.038
chr2:102355248:0:0	chr2	102355248	!G	G	0.375	0.998349	-	-	-	0.024	-0.074
rs141579878	chr2	102355248	A	!A	0.375	0.998349	IL18R1	upstream_gene_variant	0	0.024	-0.074
rs137953693	chr2	102356039	G	GGAGCGCCCCAGACTGA	15.602	0.999574	IL18R1	upstream_gene_variant	0	5.9e-05	-0.023
rs11902044	chr2	102356074	T	C	15.598	0.99989	IL18R1	upstream_gene_variant	0	6.5e-05	-0.023
rs34418941,rs397872910,rs548495874	chr2	102356207	CTTTT	!CTTTT	40.521	0.86776	IL18R1	upstream_gene_variant	0	6.5e-10	0.028
chr2:102356207:0:0	chr2	102356207	!CTTT	CTTT	41.172	0.863876	-	-	-	1.9e-09	0.027
rs4851566	chr2	102356339	C	G	38.947	0.999498	IL1RL1	downstream_gene_variant	0	6.8e-20	-0.038
rs755238659	chr2	102357319	A	G	0.399	0.99313	IL18R1	intron_variant	0	0.00085	0.109
rs11678360	chr2	102357439	G	A	38.962	0.999539	IL18R1	intron_variant	0	7.3e-20	-0.038
rs748618888	chr2	102357465	C	T	0.065	0.947947	IL18R1	intron_variant	0	0.015	0.202
chr2:102357490:0:0	chr2	102357490	!CAA	CAA	37.813	0.94896	-	-	-	1.8e-18	-0.038
rs373965513,rs397941694,rs56719099	chr2	102357490	CAAA	!CAAA	36.923	0.953192	IL18R1	intron_variant	0	1.5e-17	-0.037
chr2:102357490:0:2	chr2	102357490	CAAAA	!CAAAA	0.185	0.804648	IL18R1	intron_variant	0	0.025	-0.118
rs12999364	chr2	102357669	T	C	42.516	0.999996	IL18R1	intron_variant	0	3.7e-24	0.042
rs549563687	chr2	102357679	C	T	0.535	0.99157	IL18R1	intron_variant	0	0.0034	-0.082
rs56179005	chr2	102357868	A	G	11.339	0.999941	IL18R1	intron_variant	0	2.6e-18	-0.056
rs7603730	chr2	102357911	C	A	38.986	0.999258	IL18R1	intron_variant	0	5.2e-20	-0.038
rs12998521	chr2	102357957	T	G	42.516	0.99994	IL18R1	intron_variant	0	3.6e-24	0.042
rs35998096,rs397870981	chr2	102358005	T	!T	42.517	0.999994	IL18R1	intron_variant	0	3.6e-24	0.042
chr2:102358005:0:0	chr2	102358005	!TA	TA	42.529	0.999991	-	-	-	3.7e-24	0.042
rs10170583	chr2	102358304	A	G	38.985	0.99926	IL18R1	intron_variant	0	5.1e-20	-0.038
rs10173193	chr2	102358590	A	G	38.985	0.999238	IL18R1	intron_variant	0	5.1e-20	-0.038
rs12987977	chr2	102358876	G	T	42.519	0.999934	IL18R1	intron_variant	0	3.6e-24	0.042
rs10176664	chr2	102359712	A	G	38.985	0.999261	IL18R1	intron_variant	0	5.1e-20	-0.038
rs776752245	chr2	102360397	A	G	0.117	0.999438	IL18R1	intron_variant	0	0.018	-0.14
rs6543123	chr2	102360736	T	C	38.984	0.99926	IL18R1	intron_variant	0	5.2e-20	-0.038
rs11465563	chr2	102360776	G	A	4.472	0.99722	IL18R1	intron_variant	0	0.0036	0.029
rs11465564	chr2	102360912	A	C	2.26	0.998345	IL18R1	intron_variant	0	0.02	0.032
rs11123925	chr2	102361051	A	G	38.984	0.999254	IL18R1	intron_variant	0	5e-20	-0.038
rs6710885	chr2	102361077	G	A	42.517	0.999987	IL18R1	intron_variant	0	3.7e-24	0.042
rs10204837	chr2	102361270	A	C	38.979	0.999173	IL18R1	intron_variant	0	5.3e-20	-0.038
rs3755276	chr2	102361999	T	C	38.958	0.999522	IL18R1	intron_variant	0	7.4e-20	-0.038
rs2287037	chr2	102362568	T	C	42.522	0.999984	IL18R1	intron_variant	0	3.7e-24	0.042
rs9308857	chr2	102363164	A	G	38.957	0.999516	IL18R1	intron_variant	0	7.4e-20	-0.038
chr2:102363198:0:0	chr2	102363198	!GT	GT	40.778	0.96383	-	-	-	5.2e-18	-0.037
rs397795272,rs58513522	chr2	102363198	GTT	!GTT	40.18	0.959713	IL18R1	intron_variant	0	3e-17	-0.036
rs1420099	chr2	102364083	G	C	38.979	0.99926	IL18R1	intron_variant	0	5.1e-20	-0.038
rs11465576	chr2	102364517	G	A	8.683	0.999597	IL18R1	intron_variant	0	1e-08	0.042
rs10515921	chr2	102364558	G	T	15.595	0.999684	IL18R1	intron_variant	0	6.2e-05	-0.023
rs10182710	chr2	102364846	G	A	38.983	0.999259	IL18R1	intron_variant	0	5e-20	-0.038
rs13405222	chr2	102365431	C	T	15.599	0.999673	IL18R1	intron_variant	0	5.9e-05	-0.023
rs72823669	chr2	102365573	T	G	11.337	0.999816	IL18R1	intron_variant	0	2.8e-18	-0.056
rs13392100	chr2	102365634	A	C	38.96	0.999534	IL18R1	intron_variant	0	7.1e-20	-0.038
rs11465584	chr2	102366169	A	G	15.595	0.99968	IL18R1	intron_variant	0	6.1e-05	-0.023
rs11465586	chr2	102366249	G	C	15.605	0.999675	IL18R1	intron_variant	0	6.2e-05	-0.023
rs553013138	chr2	102366511	T	C	0.16	0.967054	IL18R1	intron_variant	0	0.019	0.118
rs4851569	chr2	102366787	A	C	42.518	0.999993	IL18R1	intron_variant	0	3.7e-24	0.042
rs575408189	chr2	102367393	A	C	0.216	0.993168	IL18R1	intron_variant	0	0.0089	-0.113
rs1420098	chr2	102367819	C	T	42.517	0.999991	IL18R1	splice_region_variant	0	3.8e-24	0.042
rs1362348	chr2	102368164	G	C	38.984	0.999252	IL18R1	intron_variant	0	5.1e-20	-0.038
rs1882348	chr2	102368211	A	T	42.517	0.999992	IL18R1	intron_variant	0	3.8e-24	0.042
rs11465594	chr2	102369261	G	C	1.582	0.993559	IL18R1	intron_variant	0	0.00053	0.056
rs3771172	chr2	102369352	T	C	33.853	0.999978	IL18R1	intron_variant	0	3.3e-23	0.043
rs3771171	chr2	102369490	C	T	33.852	0.999944	IL18R1	intron_variant	0	3.4e-23	0.043
rs771300080	chr2	102369574	A	G	0.002	0.984499	IL18R1	intron_variant	0	0.022	-0.835
rs2160202	chr2	102369694	A	G	33.854	0.999985	IL18R1	intron_variant	0	3.3e-23	0.043
rs3771167	chr2	102369728	G	A	15.607	0.999562	IL18R1	intron_variant	0	6.3e-05	-0.023
rs3771166	chr2	102369762	A	G	38.986	0.999048	IL18R1	intron_variant	0	5e-20	-0.038
rs1974675	chr2	102369915	A	G	38.986	0.999046	IL18R1	intron_variant	0	5.2e-20	-0.038
rs6728945	chr2	102370011	C	T	15.608	0.999392	IL18R1	intron_variant	0	6.3e-05	-0.023
rs777914293	chr2	102370560	G	A	0.167	0.954151	IL18R1	intron_variant	0	0.04	-0.105
rs11465596	chr2	102370633	A	C	15.682	0.999191	IL18R1	intron_variant	0	4.4e-05	-0.023
rs7579737	chr2	102370901	G	A	33.756	0.998038	IL18R1	intron_variant	0	0.014	-0.011
rs6543124	chr2	102370999	A	T	38.945	0.998499	IL18R1	intron_variant	0	4.1e-19	-0.037
chr2:102371043:0:0	chr2	102371043	C	!C	4.61	0.997114	-	-	-	0.028	-0.021
rs6742875	chr2	102371066	!T	T	28.381	0.998606	IL18R1	intron_variant	0	0.039	-0.009
rs36068136,rs397823217	chr2	102372600	CT	C	47.798	0.998745	IL18R1	intron_variant	0	4.9e-16	-0.033
rs398080477,rs398090514,rs77264673	chr2	102373611	T	TA	33.856	0.997615	IL18R1	intron_variant	0	3.7e-23	0.043
rs765211094	chr2	102373992	A	T	0.672	0.973145	IL18R1	splice_region_variant	NP_001269328.1:p.Met1?	0.0027	-0.077
rs17027029	chr2	102374188	C	G	14.91	0.999322	IL18R1	intron_variant	0	1.5e-12	-0.04
rs10439410	chr2	102374328	T	G	47.845	0.999026	IL18R1	intron_variant	0	2.9e-16	-0.033
rs11465615	chr2	102374703	A	G	32.789	0.999071	IL18R1	intron_variant	0	0.0019	-0.013
rs6731157	chr2	102374731	T	C	47.811	0.999146	IL18R1	intron_variant	0	4.7e-16	-0.033
rs6745614	chr2	102374753	G	A	47.812	0.999179	IL18R1	intron_variant	0	4.5e-16	-0.033
rs74314013	chr2	102374777	CA	!CA	34.812	0.969344	IL18R1	intron_variant	0	6.6e-21	0.041
chr2:102374777:0:0	chr2	102374777	!CAA	CAA	35.133	0.968632	-	-	-	2.5e-20	0.04
rs6758936	chr2	102374909	A	G	47.906	0.999014	IL18R1	intron_variant	0	2.4e-16	-0.034
rs116131037	chr2	102374962	C	T	1.52	0.998883	IL18R1	intron_variant	0	0.01	-0.044
rs3771164	chr2	102375326	T	A	15.025	0.999309	IL18R1	intron_variant	0	3.1e-13	-0.042
rs2270298	chr2	102375619	G	A	33.659	0.999902	IL18R1	intron_variant	0	1.1e-22	0.043
rs779548570	chr2	102376320	G	A	0.002	0.984562	IL18R1	intron_variant	0	0.022	-0.834
rs7558013	chr2	102376346	T	G	25.402	0.998448	IL18R1	intron_variant	0	0.0001	-0.018
rs2041739	chr2	102377873	T	C	47.845	0.999007	IL18R1	intron_variant	0	2.6e-16	-0.034
rs17027037	chr2	102378424	G	A	33.659	0.999842	IL18R1	intron_variant	0	1.1e-22	0.043
rs2080289	chr2	102378560	A	G	33.659	0.999915	IL18R1	intron_variant	0	1.1e-22	0.043
rs758954384	chr2	102379077	G	GC	0.13	0.972967	IL18R1	intron_variant	0	0.031	-0.123
rs12712144	chr2	102379140	G	C	14.912	0.999361	IL18R1	intron_variant	0	1.2e-12	-0.041
chr2:102379444:0:0	chr2	102379444	!CAAAAAAAAAAAA	CAAAAAAAAAAAA	41.17	0.912287	-	-	-	0.001	-0.014
rs112656218,rs763069123	chr2	102379444	C	!C	40.892	0.914879	IL18R1	intron_variant	0	0.0013	-0.014
rs10208196	chr2	102379885	A	G	47.846	0.999118	IL18R1	intron_variant	0	2.5e-16	-0.034
rs79196257	chr2	102380164	CA	C	9.186	0.999802	IL18R1	intron_variant	0	3.3e-09	0.042
rs11683700	chr2	102380345	T	C	33.659	0.999949	IL18R1	intron_variant	0	1.1e-22	0.043
rs3821203	chr2	102380412	T	C	33.659	0.99995	IL18R1	intron_variant	0	1.1e-22	0.043
rs72823677	chr2	102380591	T	C	11.329	0.999738	IL18R1	intron_variant	0	2.5e-18	-0.056
rs367949546	chr2	102380669	CACTG	C	0.939	0.997431	IL18R1	intron_variant	0	0.042	0.043
rs3771162	chr2	102380714	T	A	33.658	0.999936	IL18R1	intron_variant	0	1.1e-22	0.043
rs7556917	chr2	102381260	T	G	47.845	0.99921	IL18R1	intron_variant	0	2.5e-16	-0.034
rs7584093	chr2	102381261	T	C	47.845	0.99921	IL18R1	intron_variant	0	2.5e-16	-0.034
rs11465633	chr2	102381273	T	G	33.659	0.999968	IL18R1	intron_variant	0	1.1e-22	0.043
rs3213733	chr2	102381424	A	C	14.914	0.999463	IL18R1	intron_variant	0	1.1e-12	-0.041
rs3213732	chr2	102381819	G	A	47.846	0.99926	IL18R1	intron_variant	0	2.4e-16	-0.034
rs11465636	chr2	102382049	T	A	0.379	0.975725	IL18R1	intron_variant	0	0.048	-0.068
rs10204757	chr2	102382514	C	A	47.843	0.999167	IL18R1	intron_variant	0	2.4e-16	-0.034
rs56258475	chr2	102382852	G	A	33.658	0.999952	IL18R1	intron_variant	0	1.1e-22	0.043
rs7591246	chr2	102382943	A	C	47.847	0.999236	IL18R1	intron_variant	0	2.4e-16	-0.034
rs61122764	chr2	102383060	G	A	32.818	0.998929	IL18R1	intron_variant	0	0.0018	-0.014
rs768059002	chr2	102383069	C	T	0.046	0.98707	IL18R1	intron_variant	0	0.044	0.198
rs6760621	chr2	102383492	C	T	47.846	0.99927	IL18R1	intron_variant	0	2.5e-16	-0.034
rs11465641	chr2	102384408	G	T	47.846	0.999262	IL18R1	intron_variant	0	2.5e-16	-0.034
rs1035130	chr2	102384942	T	C	33.658	0.999924	IL18R1	synonymous_variant	NM_001282399.1:c.288C>T(p.%3D),NM_003855.3:c.753C>T(p.%3D)	1.1e-22	0.043
rs3752659	chr2	102385138	G	A	15.637	0.998686	IL18R1	intron_variant	0	3.7e-05	-0.023
rs2241116	chr2	102386805	A	C	24.47	0.999938	IL18R1	intron_variant	0	1.1e-11	0.032
rs3771161	chr2	102387501	A	C	14.914	0.999864	IL18R1	intron_variant	0	1.2e-12	-0.041
rs3771159	chr2	102388498	C	T	47.828	0.999544	IL18R1	intron_variant	0	3.8e-16	-0.033
rs11903946	chr2	102388870	G	A	47.851	0.999219	IL18R1	intron_variant	0	2.5e-16	-0.034
rs6706002	chr2	102389644	G	A	47.848	0.998912	IL18R1	intron_variant	0	2.6e-16	-0.034
rs4851570	chr2	102389927	G	A	33.656	0.999982	IL18R1	intron_variant	0	1.2e-22	0.043
rs6749014	chr2	102389988	T	C	47.851	0.999279	IL18R1	intron_variant	0	2.8e-16	-0.033
rs17027056	chr2	102390591	T	C	8.648	0.999902	IL18R1	intron_variant	0	1.1e-08	0.042
rs74180217	chr2	102390951	A	G	46.691	0.952889	IL18R1	intron_variant	0	7.2e-14	-0.031
rs17027060	chr2	102391107	C	T	33.677	0.999851	IL18R1	intron_variant	0	8e-23	0.043
rs140764194,rs78700792	chr2	102391232	GC	G	33.658	0.999988	IL18R1	intron_variant	0	1.3e-22	0.043
rs12712146	chr2	102392254	T	C	47.872	0.999327	IL18R1	intron_variant	0	3.4e-16	-0.033
rs150437916	chr2	102392356	G	A	1.533	0.997343	IL18R1	intron_variant	0	0.0051	0.047
rs66919607	chr2	102392509	G	C	33.658	0.999994	IL18R1	intron_variant	0	1.3e-22	0.043
rs1420097	chr2	102392894	G	C	47.851	0.999277	IL18R1	intron_variant	0	2.7e-16	-0.034
rs11679146	chr2	102392952	G	A	11.451	0.999865	IL18R1	intron_variant	0	3.8e-19	-0.057
chr2:102393077:0:0	chr2	102393077	!C	C	47.851	0.999283	-	-	-	2.6e-16	-0.034
rs4851004	chr2	102393077	T	!T	47.851	0.999283	IL18R1	intron_variant	0	2.6e-16	-0.034
rs6732138	chr2	102393202	A	G	47.851	0.999271	IL18R1	intron_variant	0	2.6e-16	-0.034
rs3836109	chr2	102393270	G	GA	47.85	0.999277	IL18R1	intron_variant	0	2.6e-16	-0.034
rs3771158	chr2	102393434	G	A	15.03	0.999892	IL18R1	intron_variant	0	2.5e-13	-0.042
rs2287035	chr2	102394070	A	G	33.658	0.999989	IL18R1	intron_variant	0	1.2e-22	0.043
rs2287034	chr2	102394128	A	C	33.658	0.999995	IL18R1	intron_variant	0	1.2e-22	0.043
rs1420096	chr2	102394452	T	C	47.851	0.999283	IL18R1	intron_variant	0	2.6e-16	-0.034
rs2287033	chr2	102394777	C	T	47.853	0.999988	IL18R1	intron_variant	0	2.5e-16	-0.034
rs4851005	chr2	102395092	T	C	43.555	0.999757	IL18R1	intron_variant	0	3e-18	0.036
rs17027071	chr2	102396214	T	C	33.657	0.999956	IL18R1	intron_variant	0	1.2e-22	0.043
rs10174323	chr2	102396321	A	C	14.914	0.999916	IL18R1	intron_variant	0	1.2e-12	-0.041
rs7570821	chr2	102396948	T	C	8.062	0.99559	IL18R1	3_prime_UTR_variant	0	0.0021	-0.023
rs3732127	chr2	102397290	C	G	15.031	0.999929	IL18R1	3_prime_UTR_variant	0	2.6e-13	-0.042
rs3732126	chr2	102397502	C	A	33.654	0.999988	IL18R1	3_prime_UTR_variant	0	1.4e-22	0.042
rs3732125	chr2	102397503	C	G	33.654	0.999988	IL18R1	3_prime_UTR_variant	0	1.4e-22	0.042
rs1135354	chr2	102397842	G	T	33.653	0.9999	IL18R1	3_prime_UTR_variant	0	1.3e-22	0.043
rs1420094	chr2	102399227	T	C	47.849	0.999287	IL18R1	downstream_gene_variant	0	2.6e-16	-0.034
rs17027087	chr2	102399458	T	C	33.658	0.999944	IL18R1	downstream_gene_variant	0	1.2e-22	0.043
rs112223498	chr2	102399583	A	AC	32.823	0.999058	IL18R1	downstream_gene_variant	0	0.0019	-0.014
rs11123926	chr2	102399584	C	A	49.188	0.970295	IL18R1	downstream_gene_variant	0	0.00015	-0.016
rs6710528	chr2	102399682	T	C	47.851	0.999986	IL18R1	downstream_gene_variant	0	2.5e-16	-0.034
rs55664618	chr2	102399756	A	G	48.57	0.999965	IL18R1	downstream_gene_variant	0	3.6e-05	0.017
rs3732124	chr2	102401592	T	C	47.849	0.999287	IL18R1	downstream_gene_variant	0	2.6e-16	-0.034
rs3732123	chr2	102401617	G	C	33.424	0.999923	IL18R1	downstream_gene_variant	0	5.8e-22	0.042
rs12991737	chr2	102401668	A	T	15.029	0.99993	IL18R1	downstream_gene_variant	0	2.4e-13	-0.042
rs79739102	chr2	102401819	C	T	9.756	0.996386	IL18R1	downstream_gene_variant	0	2.3e-05	0.029
rs4851571	chr2	102402540	T	C	47.849	0.999284	IL18R1	downstream_gene_variant	0	2.6e-16	-0.034
rs4851572	chr2	102402571	A	G	47.849	0.999285	IL18R1	downstream_gene_variant	0	2.6e-16	-0.034
rs10202813	chr2	102403280	T	G	15.029	0.999947	IL18R1	downstream_gene_variant	0	2.4e-13	-0.042
rs55742125	chr2	102403322	A	G	33.424	0.999994	IL18R1	downstream_gene_variant	0	5.9e-22	0.042
rs1035129	chr2	102403325	C	T	47.849	0.999273	IL18R1	downstream_gene_variant	0	2.5e-16	-0.034
rs1035126	chr2	102403521	T	C	32.82	0.999126	IL18R1	downstream_gene_variant	0	0.0019	-0.014
rs10197310	chr2	102403570	A	T	15.029	0.999947	IL18R1	downstream_gene_variant	0	2.4e-13	-0.042
rs2110662	chr2	102403679	T	A	47.849	0.999271	IL18R1	downstream_gene_variant	0	2.6e-16	-0.034
rs7594402	chr2	102404807	T	A	47.852	0.999218	-	intergenic_variant	-	2.5e-16	-0.034
chr2:102404895:0	chr2	102404895	G	A	0.016	0.80989	-	intergenic_variant	-	0.033	-0.394
rs773144752	chr2	102405630	C	T	0.138	0.987314	-	intergenic_variant	-	0.01	-0.143
rs2080288	chr2	102405706	A	G	32.82	0.999162	-	intergenic_variant	-	0.0019	-0.014
rs78178597	chr2	102407136	T	G	25.397	0.99894	-	intergenic_variant	-	9.3e-05	-0.018
rs6710034	chr2	102407218	A	G	47.857	0.999472	-	intergenic_variant	-	2.8e-16	-0.033
rs55883125	chr2	102407871	A	G	33.424	0.999997	-	intergenic_variant	-	5.9e-22	0.042
rs7589142	chr2	102408200	C	T	47.849	0.999281	-	intergenic_variant	-	2.6e-16	-0.034
rs4851006	chr2	102408278	A	T	33.424	0.999986	-	intergenic_variant	-	5.9e-22	0.042
rs10181785	chr2	102408814	T	C	15.028	0.999924	-	intergenic_variant	-	2.3e-13	-0.042
rs80256362	chr2	102409041	G	A	15.118	0.999755	-	intergenic_variant	-	0.0004	-0.02
rs12712148	chr2	102409087	A	G	15.029	0.999956	-	intergenic_variant	-	2.4e-13	-0.042
rs11687768	chr2	102409278	G	A	15.029	0.999956	-	intergenic_variant	-	2.4e-13	-0.042
rs6730702	chr2	102410476	T	C	15.029	0.999965	-	intergenic_variant	-	2.3e-13	-0.042
rs6543126	chr2	102410644	A	G	47.849	0.999281	-	intergenic_variant	-	2.5e-16	-0.034
rs10203558	chr2	102411180	C	T	47.871	0.999136	-	intergenic_variant	-	2.6e-16	-0.034
rs10200952	chr2	102411191	C	A	47.826	0.99955	-	intergenic_variant	-	3.4e-16	-0.033
rs113889727	chr2	102411575	AGG	!AGG	47.684	0.999305	-	intergenic_variant	-	2.7e-16	-0.034
chr2:102411575:0:0	chr2	102411575	!AGGG	AGGG	47.855	0.999317	-	-	-	3.3e-16	-0.033
rs7559566	chr2	102411581	T	!T	47.677	0.999256	-	intergenic_variant	-	2.1e-16	-0.034
chr2:102411581:0:0	chr2	102411581	!G	G	47.849	0.999268	-	-	-	2.5e-16	-0.034
rs7586983	chr2	102411606	T	C	15.029	0.999967	-	intergenic_variant	-	2.3e-13	-0.042
rs6543127	chr2	102411841	C	A	47.849	0.999279	-	intergenic_variant	-	2.5e-16	-0.034
rs192895362	chr2	102412013	T	G	2.28	0.997501	-	intergenic_variant	-	0.0095	0.036
rs4851576	chr2	102412435	T	C	47.849	0.999288	-	intergenic_variant	-	2.5e-16	-0.034
rs4851577	chr2	102412461	C	T	47.849	0.999287	-	intergenic_variant	-	2.5e-16	-0.034
rs4851578	chr2	102412491	G	T	32.791	0.99953	-	intergenic_variant	-	0.0021	-0.013
rs4851579	chr2	102412524	A	G	47.826	0.999552	-	intergenic_variant	-	3.4e-16	-0.033
rs11693955	chr2	102412705	T	A	33.424	0.999982	-	intergenic_variant	-	5.8e-22	0.042
chr2:102413336:0:0	chr2	102413336	!CT	CT	2.52	0.989461	-	-	-	0.014	-0.033
chr2:102413336:0:2	chr2	102413336	CTT	!CTT	2.496	0.99438	-	intergenic_variant	-	0.014	-0.033
rs6761350	chr2	102414316	G	A	32.82	0.999179	IL18RAP	upstream_gene_variant	0	0.0019	-0.014
rs1592459	chr2	102415109	G	A	47.849	0.999288	IL18RAP	upstream_gene_variant	0	2.5e-16	-0.034
rs1592458	chr2	102415289	T	A	47.849	0.99928	IL18RAP	upstream_gene_variant	0	2.5e-16	-0.034
rs10627912,rs147681758,rs397805075	chr2	102415720	CTAT	C	47.849	0.999281	IL18RAP	upstream_gene_variant	0	2.5e-16	-0.034
rs116055209	chr2	102415729	T	C	15.128	0.999697	IL18RAP	upstream_gene_variant	0	0.0004	-0.02
rs7602207	chr2	102415906	G	C	32.82	0.999174	IL18RAP	upstream_gene_variant	0	0.0019	-0.014
rs748499459	chr2	102416152	G	A	0.772	0.986007	IL18RAP	upstream_gene_variant	0	0.0084	0.061
rs3755272	chr2	102417365	A	T	24.238	0.999916	IL18RAP	upstream_gene_variant	0	3.8e-11	0.032
rs1035125	chr2	102417379	A	!A	47.849	0.999282	IL18RAP	upstream_gene_variant	0	2.5e-16	-0.034
chr2:102417379:0:0	chr2	102417379	!C	C	48.022	0.999144	-	-	-	4.9e-16	-0.033
rs2160201	chr2	102417501	C	T	47.821	0.999531	IL18RAP	upstream_gene_variant	0	3.3e-16	-0.033
rs2160200	chr2	102417503	T	G	32.787	0.999526	IL18RAP	upstream_gene_variant	0	0.002	-0.013
rs11465670	chr2	102417980	C	T	15.128	0.999725	IL18RAP	upstream_gene_variant	0	0.0004	-0.02
rs1833174	chr2	102418383	A	T	47.851	0.999198	IL18RAP	upstream_gene_variant	0	2.3e-16	-0.034
rs1420105	chr2	102418659	C	T	47.853	0.999226	IL18RAP	upstream_gene_variant	0	2.3e-16	-0.034
rs7600961	chr2	102418995	A	G	15.125	0.99994	IL18RAP	intron_variant	0	0.00041	-0.02
rs2293223	chr2	102419008	T	C	15.027	0.999927	IL18RAP	intron_variant	0	2.2e-13	-0.042
rs2293224	chr2	102419319	C	T	47.847	0.999288	IL18RAP	intron_variant	0	2.6e-16	-0.034
rs2293225	chr2	102419429	T	C	24.238	0.999916	IL18RAP	intron_variant	0	3.9e-11	0.032
rs6743516	chr2	102419875	G	A	47.854	0.999438	IL18RAP	intron_variant	0	2.9e-16	-0.033
rs3771156	chr2	102420217	T	C	33.425	0.999994	IL18RAP	intron_variant	0	6e-22	0.042
rs1420100	chr2	102420542	A	C	47.848	0.999268	IL18RAP	intron_variant	0	2.6e-16	-0.034
chr2:102420598:0	chr2	102420598	C	G	0.052	0.957483	IL18RAP	intron_variant	0	0.041	0.182
rs3771155	chr2	102421366	G	A	47.847	0.999284	IL18RAP	intron_variant	0	2.6e-16	-0.034
rs10206291	chr2	102422403	C	T	47.848	0.999259	IL18RAP	intron_variant	0	2.6e-16	-0.034
rs885088	chr2	102422584	G	A	47.853	0.999195	IL18RAP	intron_variant	0	2.6e-16	-0.034
rs3771154	chr2	102422900	T	C	47.85	0.999202	IL18RAP	intron_variant	0	2.6e-16	-0.034
rs2272127	chr2	102423413	G	C	15.027	0.999947	IL18RAP	intron_variant	0	2.3e-13	-0.042
rs6759479	chr2	102423587	C	A	47.847	0.999245	IL18RAP	intron_variant	0	2.6e-16	-0.034
rs6759588	chr2	102423699	G	A	15.116	0.999936	IL18RAP	intron_variant	0	0.00041	-0.02
rs6543133	chr2	102423717	T	A	47.847	0.999286	IL18RAP	intron_variant	0	2.6e-16	-0.034
rs9807934	chr2	102423722	G	T	15.027	0.99995	IL18RAP	intron_variant	0	2.3e-13	-0.042
rs11695455	chr2	102424242	G	A	0.383	0.98438	IL18RAP	missense_variant	NP_003844.1:p.Asp136Gly	0.033	0.07
rs887972	chr2	102424485	A	G	34.356	0.99982	IL18RAP	intron_variant	0	3e-20	0.04
rs757046524	chr2	102424573	G	A	0.056	0.971264	IL18RAP	intron_variant	0	0.019	0.203
rs887971	chr2	102424707	C	T	34.356	0.999827	IL18RAP	intron_variant	0	3e-20	0.04
rs3755266	chr2	102426252	A	G	47.683	0.99924	IL18RAP	intron_variant	0	1.2e-16	-0.034
rs34946515	chr2	102426860	T	C	15.029	0.999964	IL18RAP	intron_variant	0	2.4e-13	-0.042
rs11678975	chr2	102427279	A	T	33.097	0.999991	IL18RAP	intron_variant	0	9.1e-22	0.042
rs2110659	chr2	102427407	A	G	47.688	0.999284	IL18RAP	intron_variant	0	1.1e-16	-0.034
rs74731686	chr2	102427521	A	G	15.127	0.999811	IL18RAP	intron_variant	0	0.00041	-0.02
rs7605284	chr2	102427715	G	T	47.688	0.999272	IL18RAP	intron_variant	0	1.1e-16	-0.034
chr2:102427980:0:0	chr2	102427980	CTTT	!CTTT	34.017	0.935127	-	-	-	4.1e-10	-0.028
rs60743144	chr2	102427980	!CTT	CTT	36.467	0.915474	IL18RAP	intron_variant	0	1.3e-09	-0.027
rs564065420	chr2	102428049	G	A	0.558	0.99786	IL18RAP	intron_variant	0	0.019	0.065
rs398080478,rs57882228	chr2	102428379	GT	!GT	28.774	0.98646	IL18RAP	intron_variant	0	6.1e-15	0.036
rs370041545,rs386390781,rs58959740,rs751852281	chr2	102428379	GTTTT	!GTTTT	14.884	0.972772	IL18RAP	intron_variant	0	4.5e-12	-0.04
rs370041545	chr2	102428379	GTTT	!GTTT	25.231	0.972961	IL18RAP	intron_variant	0	2.2e-05	-0.02
rs12712149	chr2	102428733	G	A	47.688	0.99927	IL18RAP	intron_variant	0	1.1e-16	-0.034
rs760002212	chr2	102429024	G	A	0.106	0.982537	IL18RAP	intron_variant	0	0.017	-0.146
rs35517384,rs397872370	chr2	102429631	C	CT	15.029	0.999959	IL18RAP	intron_variant	0	2.3e-13	-0.042
rs114240215	chr2	102429744	G	C	7.424	0.995542	IL18RAP	intron_variant	0	0.03	-0.017
rs7559845	chr2	102429754	G	T	47.685	0.999224	IL18RAP	intron_variant	0	1.1e-16	-0.034
rs66566526	chr2	102431342	T	C	33.097	0.99997	IL18RAP	intron_variant	0	9.2e-22	0.042
rs746152023	chr2	102431511	T	G	0.415	0.992222	IL18RAP	intron_variant	0	0.0058	-0.087
rs55978515	chr2	102431648	T	C	8.649	0.999722	IL18RAP	intron_variant	0	9.8e-09	0.042
rs56331791	chr2	102431697	A	G	33.097	0.999963	IL18RAP	intron_variant	0	9.2e-22	0.042
rs6755905	chr2	102431747	A	C	47.687	0.999285	IL18RAP	intron_variant	0	1.1e-16	-0.034
rs145063222,rs34168805	chr2	102431792	C	CTAT	47.682	0.99916	IL18RAP	intron_variant	0	9.9e-17	-0.034
rs6756161	chr2	102431957	A	C	47.687	0.999267	IL18RAP	intron_variant	0	1.1e-16	-0.034
rs6726985	chr2	102432120	A	G	47.687	0.999272	IL18RAP	intron_variant	0	1.1e-16	-0.034
rs62154972	chr2	102432278	A	G	32.658	0.999148	IL18RAP	intron_variant	0	0.0013	-0.014
rs2310300	chr2	102432614	G	A	47.688	0.999275	IL18RAP	intron_variant	0	1.1e-16	-0.034
rs7581119	chr2	102433405	A	G	47.704	0.999158	IL18RAP	intron_variant	0	9.9e-17	-0.034
rs772691473	chr2	102433478	G	C	0.083	0.987684	IL18RAP	intron_variant	0	0.015	-0.165
chr2:102433545:0	chr2	102433545	T	TG	0.001	0.994542	IL18RAP	intron_variant	0	0.028	1.018
rs10166330	chr2	102433930	T	C	15.029	0.999962	IL18RAP	intron_variant	0	2.3e-13	-0.042
rs2110736	chr2	102434395	C	T	15.029	0.999963	IL18RAP	intron_variant	0	2.2e-13	-0.042
rs34816810,rs77233813	chr2	102434402	AATG	A	33.098	0.999998	IL18RAP	intron_variant	0	9.3e-22	0.042
rs11681718	chr2	102434684	G	A	33.103	0.999998	IL18RAP	intron_variant	0	8.8e-22	0.042
rs34020101,rs397868590	chr2	102435014	TA	T	34.235	0.999929	IL18RAP	intron_variant	0	3.7e-10	-0.027
rs4851582	chr2	102435098	C	T	33.103	0.999999	IL18RAP	intron_variant	0	8.8e-22	0.042
chr2:102435843:0:0	chr2	102435843	ATTTT	!ATTTT	39.118	0.89522	-	-	-	8.7e-10	-0.027
rs111959859,rs543908971,rs60082330	chr2	102435843	!ATTT	ATTT	43.917	0.866879	IL18RAP	intron_variant	0	3.1e-09	-0.026
rs3755265	chr2	102436356	A	C	47.69	0.99924	IL18RAP	intron_variant	0	1.1e-16	-0.034
rs11465696	chr2	102436546	T	C	0.099	0.986076	IL18RAP	intron_variant	0	0.03	0.151
rs34773218,rs397870041	chr2	102436681	G	GA	33.102	0.999901	IL18RAP	intron_variant	0	8.7e-22	0.042
rs111345152,rs138894381	chr2	102436805	ATGTG	!ATGTG	33.844	0.996189	IL18RAP	intron_variant	0	7.5e-17	-0.036
chr2:102436805:0:0	chr2	102436805	!ATG	ATG	34.006	0.9962	-	-	-	8.7e-17	-0.036
chr2:102436819:0:0	chr2	102436819	!G	G	32.621	0.992256	-	-	-	4e-21	0.041
chr2:102436819:0:1	chr2	102436819	GTATATATA	!GTATATATA	30.478	0.976198	IL18RAP	intron_variant	0	8.3e-20	0.041
rs148575769	chr2	102436840	T	TAC	32.856	0.996964	IL18RAP	intron_variant	0	5.1e-21	0.041
rs4479442	chr2	102437614	T	A	47.689	0.999293	IL18RAP	intron_variant	0	1.1e-16	-0.034
rs10176820	chr2	102437960	C	T	15.029	0.999968	IL18RAP	intron_variant	0	2.3e-13	-0.042
rs2058659	chr2	102438096	A	G	47.696	0.999451	IL18RAP	intron_variant	0	1.2e-16	-0.034
rs11465698	chr2	102438117	C	T	15.127	0.999907	IL18RAP	intron_variant	0	0.00041	-0.02
rs142151738	chr2	102438531	A	C	0.134	0.991905	IL18RAP	intron_variant	0	0.0064	-0.153
rs144683960	chr2	102438851	G	A	1.65	0.997234	IL18RAP	intron_variant	0	0.023	-0.036
rs17027166	chr2	102438960	A	G	33.099	0.999994	IL18RAP	intron_variant	0	1e-21	0.042
rs199578993	chr2	102438989	A	G	0.046	0.996107	IL18RAP	intron_variant	0	0.0057	0.265
rs55645612	chr2	102439201	T	C	33.099	0.999973	IL18RAP	intron_variant	0	1e-21	0.042
rs149684317	chr2	102439514	A	G	0.589	0.987369	IL18RAP	intron_variant	0	0.012	0.066
rs56166614	chr2	102439636	G	A	33.099	0.999994	IL18RAP	intron_variant	0	1e-21	0.042
rs4851010	chr2	102439667	T	A	32.657	0.999184	IL18RAP	intron_variant	0	0.0013	-0.014
rs145473518	chr2	102439969	G	C	1.519	0.99948	IL18RAP	intron_variant	0	0.01	-0.043
rs13021177	chr2	102440033	G	A	47.688	0.999293	IL18RAP	intron_variant	0	1.1e-16	-0.034
rs10490204	chr2	102440074	C	A	33.115	0.99999	IL18RAP	intron_variant	0	1e-21	0.042
rs17027173	chr2	102440583	A	G	25.225	0.998963	IL18RAP	intron_variant	0	5.7e-05	-0.019
rs116640666	chr2	102440586	G	T	0.135	0.973792	IL18RAP	intron_variant	0	0.013	-0.129
rs17027179	chr2	102440699	T	C	33.12	0.999993	IL18RAP	intron_variant	0	9.2e-22	0.042
rs2075186	chr2	102440791	T	G	15.01	0.999972	IL18RAP	intron_variant	0	2.1e-13	-0.042
rs745906079	chr2	102441164	T	C	0.046	0.996118	IL18RAP	intron_variant	0	0.0057	0.265
rs11465700	chr2	102441208	A	G	32.623	0.999552	IL18RAP	intron_variant	0	0.0015	-0.014
rs11465702	chr2	102441432	G	A	11.455	0.999598	IL18RAP	intron_variant	0	3e-19	-0.057
rs1985329	chr2	102441748	T	C	47.687	0.999279	IL18RAP	intron_variant	0	1.1e-16	-0.034
rs34195808	chr2	102441891	GA	G	47.747	0.998592	IL18RAP	intron_variant	0	2.3e-14	0.031
rs11123927	chr2	102442343	T	C	33.101	0.999902	IL18RAP	intron_variant	0	8.6e-22	0.042
rs11465705	chr2	102442350	G	T	15.028	0.999964	IL18RAP	intron_variant	0	2e-13	-0.042
rs78796646,rs79205633	chr2	102442745	AT	A	33.101	0.999973	IL18RAP	intron_variant	0	1e-21	0.042
rs10490203	chr2	102442777	G	T	33.101	0.999988	IL18RAP	intron_variant	0	1e-21	0.042
rs4851583	chr2	102443840	C	T	33.101	0.999986	IL18RAP	intron_variant	0	1e-21	0.042
rs3771150	chr2	102444391	A	G	33.1	0.999953	IL18RAP	intron_variant	0	1.1e-21	0.042
rs11694360	chr2	102444687	A	G	33.1	0.999949	IL18RAP	intron_variant	0	1e-21	0.042
rs11123928	chr2	102444826	A	G	33.101	0.999953	IL18RAP	intron_variant	0	1e-21	0.042
rs7597017	chr2	102445656	G	A	33.101	0.999953	IL18RAP	intron_variant	0	1e-21	0.042
rs6748390	chr2	102445715	G	A	32.662	0.99998	IL18RAP	intron_variant	0	0.0014	-0.014
rs11334822,rs397718448	chr2	102445820	!TA	TA	49.952	0.97317	IL18RAP	intron_variant	0	4.9e-16	0.034
chr2:102445820:0:0	chr2	102445820	TAA	!TAA	45.523	0.97294	-	-	-	1.2e-14	0.032
rs6543135	chr2	102445946	T	C	25.237	0.999022	IL18RAP	intron_variant	0	5.8e-05	-0.019
rs4851585	chr2	102446294	A	T	33.1	0.999819	IL18RAP	intron_variant	0	9.1e-22	0.042
rs6734762	chr2	102446466	T	C	47.638	0.999252	IL18RAP	intron_variant	0	1.1e-16	-0.034
rs11465721	chr2	102446780	G	T	47.637	0.999814	IL18RAP	intron_variant	0	1e-16	-0.034
rs34356254,rs397811059,rs749884501	chr2	102446795	CAAAA	!CAAAA	30.635	0.841256	IL18RAP	intron_variant	0	7.7e-09	-0.028
chr2:102446795:0:0	chr2	102446795	!CAAA	CAAA	32.371	0.833912	-	-	-	1.9e-08	-0.027
rs11465723	chr2	102447060	A	G	11.383	0.99882	IL18RAP	intron_variant	0	1.9e-19	-0.058
rs72825913	chr2	102447555	G	T	1.258	0.978833	IL18RAP	intron_variant	0	0.0086	-0.048
rs142110985,rs397871572,rs57081737	chr2	102447706	TTATG	!TTATG	14.751	0.997536	IL18RAP	intron_variant	0	6.1e-13	-0.041
chr2:102447706:0:0	chr2	102447706	!T	T	22.416	0.998269	-	-	-	1.6e-08	-0.028
rs377209832	chr2	102447726	GTATGTATTTATT	!GTATGTATTTATT	25.168	0.998476	IL18RAP	intron_variant	0	4.4e-05	-0.019
chr2:102447726:0:0	chr2	102447726	!GTATT	GTATT	25.206	0.998806	-	-	-	6.1e-05	-0.019
rs11465727	chr2	102448043	G	A	48.097	0.999735	IL18RAP	intron_variant	0	0.0002	0.015
rs11465728	chr2	102448051	A	T	48.096	0.999707	IL18RAP	intron_variant	0	0.0002	0.015
rs11465729	chr2	102448052	T	G	48.098	0.99975	IL18RAP	intron_variant	0	0.00021	0.015
rs6736135	chr2	102448464	G	A	32.66	0.999177	IL18RAP	intron_variant	0	0.0014	-0.014
rs56044378	chr2	102448907	A	G	33.023	0.999493	IL18RAP	intron_variant	0	4.9e-22	0.042
rs6543136	chr2	102449087	A	G	32.667	0.999837	IL18RAP	intron_variant	0	0.0014	-0.014
rs6543138	chr2	102449672	A	G	32.66	0.999185	IL18RAP	intron_variant	0	0.0014	-0.014
rs6543139	chr2	102449775	G	A	4.596	0.997545	IL18RAP	intron_variant	0	0.032	-0.021
rs11465730	chr2	102450398	G	A	48.085	0.999969	IL18RAP	intron_variant	0	0.00023	0.015
rs11123929	chr2	102450683	A	G	33.107	0.999961	IL18RAP	intron_variant	0	1.2e-21	0.042
rs55783351	chr2	102450978	T	A	0.645	0.992922	IL18RAP	synonymous_variant	NM_003853.3:c.1341A>T(p.%3D)	0.04	-0.053
rs11465732	chr2	102451363	T	C	9.188	0.999613	IL18RAP	intron_variant	0	3.7e-09	0.042
rs918000	chr2	102451402	T	C	32.659	0.999162	IL18RAP	intron_variant	0	0.0014	-0.014
rs917999	chr2	102451409	A	G	32.659	0.999171	IL18RAP	intron_variant	0	0.0014	-0.014
rs11465736	chr2	102451470	T	C	14.979	0.999982	IL18RAP	intron_variant	0	1.7e-13	-0.042
rs377753782	chr2	102453012	A	AGGG	11.404	0.999949	IL18RAP	downstream_gene_variant	0	2.1e-19	-0.058
rs372200760	chr2	102453016	TTC	T	11.404	0.999949	IL18RAP	downstream_gene_variant	0	2.1e-19	-0.058
rs192299668	chr2	102453055	A	G	0.968	0.99888	IL18RAP	downstream_gene_variant	0	0.011	0.054
rs6741230	chr2	102453171	T	C	15.128	0.999788	IL18RAP	downstream_gene_variant	0	0.0004	-0.02
rs1523206	chr2	102453715	T	A	32.663	0.99913	IL18RAP	downstream_gene_variant	0	0.0014	-0.014
rs1523205	chr2	102453716	T	G	32.663	0.99913	IL18RAP	downstream_gene_variant	0	0.0014	-0.014
rs72825916	chr2	102454522	T	C	11.404	0.999948	IL18RAP	downstream_gene_variant	0	2.1e-19	-0.058
rs145903188	chr2	102454799	C	T	1.429	0.994754	IL18RAP	downstream_gene_variant	0	0.025	0.039
rs529243964	chr2	102455391	A	G	0.16	0.967524	IL18RAP	downstream_gene_variant	0	0.018	0.119
rs10169192	chr2	102455751	G	A	32.647	0.999488	IL18RAP	downstream_gene_variant	0	0.0017	-0.014
rs11886793	chr2	102455760	G	T	32.647	0.99944	IL18RAP	downstream_gene_variant	0	0.0017	-0.014
rs12465829	chr2	102455860	C	T	8.651	0.999587	IL18RAP	downstream_gene_variant	0	1.1e-08	0.042
rs2310301	chr2	102456475	T	C	32.654	0.999163	IL18RAP	downstream_gene_variant	0	0.0014	-0.014
rs11678721	chr2	102456778	G	T	48.054	0.995384	IL18RAP	downstream_gene_variant	0	0.00021	0.015
rs11677555	chr2	102456833	G	A	48.105	0.999609	IL18RAP	downstream_gene_variant	0	0.00023	0.015
rs140923339	chr2	102456956	A	G	0.558	0.998104	IL18RAP	downstream_gene_variant	0	0.019	0.065
rs6728475	chr2	102457490	T	G	48.095	0.999959	IL18RAP	downstream_gene_variant	0	0.00022	0.015
rs6543140	chr2	102457814	T	G	32.654	0.999198	-	intergenic_variant	-	0.0014	-0.014
rs56117144	chr2	102458191	C	T	33.136	0.999981	-	intergenic_variant	-	2.6e-21	0.041
chr2:102458212:0:0	chr2	102458212	!CA	CA	15.228	0.999143	-	-	-	1.8e-12	-0.04
rs35986436,rs398104567,rs534808846	chr2	102458212	CAA	!CAA	15.225	0.999415	-	intergenic_variant	-	1.8e-12	-0.04
rs12712150	chr2	102458353	C	A	48.091	0.99999	-	intergenic_variant	-	0.00022	0.015
rs10169676	chr2	102458459	A	G	14.956	0.99997	-	intergenic_variant	-	3.6e-13	-0.041
rs754801489	chr2	102458863	G	A	0.017	0.977076	-	intergenic_variant	-	0.025	0.32
rs114563584	chr2	102458917	T	G	2.043	0.997688	-	intergenic_variant	-	0.025	-0.033
rs57081652	chr2	102458921	C	G	33.134	0.99997	-	intergenic_variant	-	3.2e-21	0.041
rs78123896	chr2	102458957	C	T	15.126	0.999714	-	intergenic_variant	-	0.00045	-0.02
rs13390895	chr2	102459039	A	G	32.655	0.999195	-	intergenic_variant	-	0.0015	-0.014
rs137902676,rs35443729	chr2	102459292	GA	G	14.956	0.999977	-	intergenic_variant	-	3.6e-13	-0.041
rs60038017	chr2	102459541	C	A	33.135	0.999982	-	intergenic_variant	-	3.2e-21	0.041
rs57942946	chr2	102459597	G	!G	15.097	0.997594	-	intergenic_variant	-	0.00036	-0.02
rs141347063,rs70946690	chr2	102459597	!AAAGG	AAAGG	35.32	0.988597	-	intergenic_variant	-	0.00045	-0.015
chr2:102459645:0:0	chr2	102459645	!G	G	31.12	0.946367	-	-	-	7.7e-11	0.03
chr2:102459645:0:1	chr2	102459645	GAA	!GAA	30.931	0.946006	-	intergenic_variant	-	5.2e-10	0.028
chr2:102459645:0:2	chr2	102459645	GA	!GA	0.188	0.976763	-	intergenic_variant	-	0.0012	0.157
chr2:102459652:0:0	chr2	102459652	!A	A	7.491	0.893131	-	-	-	0.00011	0.032
rs113454352	chr2	102459652	G	!G	7.374	0.892271	-	intergenic_variant	-	0.00017	0.031
chr2:102459677:0:2	chr2	102459677	GAAAGAA	!GAAAGAA	0.245	0.918174	-	intergenic_variant	-	0.044	-0.087
chr2:102459687:0:0	chr2	102459687	!AAGAGAGGG	AAGAGAGGG	2.326	0.956191	-	-	-	0.0024	-0.042
rs145023699	chr2	102459687	A	!A	2.317	0.957079	-	intergenic_variant	-	0.0028	-0.041
chr2:102459689:0:2	chr2	102459689	GAAAA	!GAAAA	4.52	0.950193	-	intergenic_variant	-	0.018	-0.024
chr2:102459689:0:0	chr2	102459689	!G	G	6.383	0.941774	-	-	-	0.044	-0.017
rs771387478	chr2	102459690	AAGGG	!AAGGG	7.979	0.929779	-	intergenic_variant	-	0.0019	-0.024
chr2:102459690:0:0	chr2	102459690	!AGAGGG	AGAGGG	7.999	0.928793	-	-	-	0.002	-0.024
rs13394086	chr2	102459691	!A	A	36.399	0.959586	-	intergenic_variant	-	4.1e-06	-0.02
chr2:102459691:0:0	chr2	102459691	G	!G	31.712	0.968707	-	-	-	8.9e-05	-0.018
chr2:102459691:0:3	chr2	102459691	GAAAGAA	!GAAAGAA	2.245	0.916149	-	intergenic_variant	-	0.0081	-0.038
rs759943688	chr2	102459692	A	AGGG	8.215	0.933692	-	intergenic_variant	-	0.0032	-0.023
rs752683475	chr2	102459693	GAAA	!GAAA	10.014	0.913876	-	intergenic_variant	-	0.012	-0.018
rs62151860	chr2	102459694	!A	A	44.674	0.941063	-	intergenic_variant	-	1.5e-06	-0.02
chr2:102459694:0:0	chr2	102459694	G	!G	29.598	0.964655	-	-	-	0.00033	-0.016
chr2:102459694:0:3	chr2	102459694	GAAAAA	!GAAAAA	3.472	0.889642	-	intergenic_variant	-	0.0022	-0.036
rs62151861	chr2	102459695	!A	A	43.288	0.942125	-	intergenic_variant	-	5.9e-06	-0.019
chr2:102459695:0:0	chr2	102459695	G	!G	29.667	0.966629	-	-	-	0.00021	-0.017
chr2:102459695:0:4	chr2	102459695	GAAAGAAAGAAAGAA	!GAAAGAAAGAAAGAA	1.906	0.872167	-	intergenic_variant	-	0.00022	-0.06
rs11690532	chr2	102459966	T	C	21.38	0.999671	-	intergenic_variant	-	1.1e-09	0.03
rs6705385	chr2	102460109	C	A	48.522	0.999931	-	intergenic_variant	-	0.00059	0.014
rs6705498	chr2	102460210	G	A	48.09	0.999994	-	intergenic_variant	-	0.00024	0.015
rs6719196	chr2	102460428	T	G	48.09	0.999952	-	intergenic_variant	-	0.00024	0.015
rs4851589	chr2	102460685	G	A	32.655	0.999197	-	intergenic_variant	-	0.0015	-0.014
rs112450579,rs35512544	chr2	102460700	AACACAC	!AACACAC	47.086	0.988515	-	intergenic_variant	-	0.00011	0.016
rs112450579,rs35512544	chr2	102460700	AACAC	!AACAC	33.353	0.982116	-	intergenic_variant	-	0.0016	-0.014
rs4851591	chr2	102460963	C	T	32.655	0.999201	-	intergenic_variant	-	0.0015	-0.014
rs7561351	chr2	102461320	G	A	32.655	0.999201	-	intergenic_variant	-	0.0015	-0.014
rs11692335	chr2	102461433	T	C	14.956	0.999968	-	intergenic_variant	-	3.6e-13	-0.041
chr2:102461624:0:0	chr2	102461624	!G	G	32.642	0.999856	-	-	-	0.0014	-0.014
rs397975186,rs58778094	chr2	102461624	GAA	!GAA	32.614	0.99939	-	intergenic_variant	-	0.0015	-0.014
chr2:102462098:0	chr2	102462098	T	G	0.034	0.958267	-	intergenic_variant	-	0.037	0.236
rs13393175	chr2	102462389	G	T	32.655	0.999191	-	intergenic_variant	-	0.0015	-0.014
rs17027230	chr2	102462870	T	C	33.135	0.999987	-	intergenic_variant	-	3.2e-21	0.041
rs10210176	chr2	102463056	A	C	14.956	0.999953	-	intergenic_variant	-	3.6e-13	-0.041
rs6760275	chr2	102463147	T	C	32.655	0.999201	-	intergenic_variant	-	0.0015	-0.014
rs10186052	chr2	102463148	A	G	14.956	0.999963	-	intergenic_variant	-	3.6e-13	-0.041
rs36049530	chr2	102463528	C	T	14.956	0.999977	-	intergenic_variant	-	3.6e-13	-0.041
rs17027246	chr2	102463595	G	!G	14.955	0.999977	-	intergenic_variant	-	3.6e-13	-0.041
chr2:102463595:0:0	chr2	102463595	!C	C	14.975	0.999949	-	-	-	5.2e-13	-0.041
rs80277428	chr2	102463596	A	G	15.115	0.99978	-	intergenic_variant	-	0.0004	-0.02
rs6734203	chr2	102463606	C	G	32.655	0.999201	-	intergenic_variant	-	0.0015	-0.014
rs113115253,rs34011623,rs67362353	chr2	102464011	CTTTT	!CTTTT	10.716	0.898814	-	intergenic_variant	-	4.6e-11	-0.046
rs113115253,rs34011623,rs67362353	chr2	102464011	!CTTT	CTTT	41.262	0.87513	-	intergenic_variant	-	0.00022	-0.017
rs78694312	chr2	102464359	C	T	2.875	0.99568	-	intergenic_variant	-	0.038	0.026
rs573410512	chr2	102465222	A	G	0.147	0.980034	-	intergenic_variant	-	0.0049	0.154
rs11676236	chr2	102465235	A	C	48.087	0.999862	-	intergenic_variant	-	0.00024	0.015
rs11687013	chr2	102465261	A	G	48.08	0.999922	-	intergenic_variant	-	0.00022	0.015
rs6543142	chr2	102465546	C	T	32.654	0.999132	-	intergenic_variant	-	0.0015	-0.014
rs762660870	chr2	102465638	A	ATTTG	0.702	0.969646	-	intergenic_variant	-	0.037	-0.05
rs6742530	chr2	102465820	A	G	32.626	0.999553	-	intergenic_variant	-	0.0017	-0.014
rs2141781	chr2	102466446	A	G	32.221	0.999189	-	intergenic_variant	-	0.0033	-0.013
rs741284	chr2	102466864	C	G	14.955	0.999975	-	intergenic_variant	-	3.2e-13	-0.042
rs11903551	chr2	102467721	G	C	32.222	0.999974	-	intergenic_variant	-	0.0031	-0.013
rs552185988	chr2	102467924	CACTGTGGT	C	0.16	0.967852	-	intergenic_variant	-	0.018	0.119
rs553829179	chr2	102468074	T	C	0.439	0.999257	-	intergenic_variant	-	0.024	0.072
rs35809085,rs528003406	chr2	102468474	CTT	!CTT	33.716	0.892967	SLC9A4	upstream_gene_variant	0	1.4e-14	0.035
rs201894019	chr2	102468474	CT	!CT	15.8	0.948862	SLC9A4	upstream_gene_variant	0	2.8e-12	-0.04
chr2:102468474:0:0	chr2	102468474	!CTTT	CTTT	49.727	0.90393	-	-	-	0.042	0.009
rs12463588	chr2	102468797	G	C	48.522	0.999904	SLC9A4	upstream_gene_variant	0	0.00062	0.014
rs6543143	chr2	102468960	C	A	32.222	0.999155	SLC9A4	upstream_gene_variant	0	0.0034	-0.013
rs13383602	chr2	102469502	T	C	32.223	0.999144	SLC9A4	upstream_gene_variant	0	0.0034	-0.013
rs2310302	chr2	102469589	C	G	48.521	0.99993	SLC9A4	upstream_gene_variant	0	0.00063	0.014
rs3079108,rs369489990	chr2	102469943	ATT	!ATT	32.344	0.903647	SLC9A4	upstream_gene_variant	0	2.9e-12	0.032
rs3079108,rs369489990,rs75964613	chr2	102469943	AT	!AT	18.694	0.904907	SLC9A4	upstream_gene_variant	0	7.9e-10	-0.034
rs369489990	chr2	102469943	ATTTT	!ATTTT	11.676	0.877971	SLC9A4	upstream_gene_variant	0	0.047	-0.013
rs34548287	chr2	102470022	A	AT	32.185	0.99936	SLC9A4	upstream_gene_variant	0	0.0037	-0.013
rs12469887	chr2	102470298	C	T	48.523	0.999942	SLC9A4	upstream_gene_variant	0	0.00063	0.014
rs72825929	chr2	102470626	G	A	11.994	0.997133	SLC9A4	upstream_gene_variant	0	2.5e-05	0.027
rs56043441	chr2	102470923	T	C	33.567	0.999943	SLC9A4	upstream_gene_variant	0	4.6e-20	0.04
rs10172116	chr2	102471113	T	C	15.915	0.999784	SLC9A4	upstream_gene_variant	0	4.5e-10	-0.035
rs4851592	chr2	102471181	T	C	32.224	0.999141	SLC9A4	upstream_gene_variant	0	0.0034	-0.013
rs10195075	chr2	102471192	A	G	48.522	0.999951	SLC9A4	upstream_gene_variant	0	0.00064	0.014
rs1403553	chr2	102471202	G	T	48.521	0.999912	SLC9A4	upstream_gene_variant	0	0.00064	0.014
rs4140786	chr2	102471716	T	G	48.088	0.999955	SLC9A4	upstream_gene_variant	0	0.00026	0.015
rs543440159	chr2	102471814	T	A	0.148	0.991613	SLC9A4	upstream_gene_variant	0	0.021	0.126
rs4140785	chr2	102472057	C	A	33.566	0.999941	SLC9A4	upstream_gene_variant	0	4.8e-20	0.04
chr2:102472208:0:0	chr2	102472208	!AGTGTGTGTGTGT	AGTGTGTGTGTGT	39.558	0.960103	-	-	-	3e-15	0.034
rs55801666,rs746286123	chr2	102472208	AGT	!AGT	19.936	0.979511	SLC9A4	upstream_gene_variant	0	3e-09	0.031
chr2:102472208:0:2	chr2	102472208	AGTGTGT	!AGTGTGT	3.921	0.960376	SLC9A4	upstream_gene_variant	0	5.9e-06	0.048
rs60251489,rs770955444	chr2	102472208	A	!A	3.778	0.945759	SLC9A4	upstream_gene_variant	0	0.025	0.025
chr2:102472208:0:3	chr2	102472208	AGTGTGTGT	!AGTGTGTGT	5.214	0.952405	SLC9A4	upstream_gene_variant	0	0.033	0.02
rs747561717	chr2	102472234	TTGTGTGTGTGTGTG	!TTGTGTGTGTGTGTG	17.188	0.9825	SLC9A4	upstream_gene_variant	0	0.00083	-0.018
chr2:102472234:0:0	chr2	102472234	!TGTGTGTGTGTGTGTG	TGTGTGTGTGTGTGTG	17.324	0.984769	-	-	-	0.0013	-0.018
rs762469020	chr2	102472236	T	!T	16.95	0.985444	SLC9A4	upstream_gene_variant	0	0.00075	-0.018
chr2:102472236:0:0	chr2	102472236	!TGTGTGTGTGTGTG	TGTGTGTGTGTGTG	28.488	0.989969	-	-	-	0.014	-0.011
rs1403552	chr2	102472317	T	C	14.956	0.999943	SLC9A4	upstream_gene_variant	0	3.2e-13	-0.042
rs141325851	chr2	102472613	C	T	0.16	0.983328	SLC9A4	upstream_gene_variant	0	0.0073	-0.137
rs10201184	chr2	102472618	C	G	48.499	0.999823	SLC9A4	upstream_gene_variant	0	0.00062	0.014
rs4851593	chr2	102472767	G	A	32.238	0.998909	SLC9A4	upstream_gene_variant	0	0.0034	-0.013
rs10193485	chr2	102473114	C	T	32.238	0.998813	SLC9A4	upstream_gene_variant	0	0.0034	-0.013
rs4851011	chr2	102473219	T	C	33.539	0.999547	SLC9A4	upstream_gene_variant	0	4.4e-20	0.04
rs10196334	chr2	102473582	C	T	32.213	0.998699	SLC9A4	5_prime_UTR_variant	0	0.0033	-0.013
rs17027255	chr2	102473668	T	C	33.539	0.99944	SLC9A4	5_prime_UTR_variant	0	4.5e-20	0.04
rs140006023	chr2	102473837	T	A	0.19	0.99478	SLC9A4	synonymous_variant	NM_001011552.3:c.78A>T(p.%3D)	0.023	-0.105
rs183188258	chr2	102474067	T	G	0.395	0.966864	SLC9A4	intron_variant	0	0.031	0.071
rs1474309	chr2	102474542	T	!T	33.539	0.999484	SLC9A4	intron_variant	0	4.5e-20	0.04
chr2:102474542:0:0	chr2	102474542	!C	C	43.879	0.999427	-	-	-	3.7e-15	0.033
rs76255660	chr2	102474569	C	T	14.763	0.999085	SLC9A4	intron_variant	0	0.0015	-0.018
rs776792126	chr2	102474964	A	G	0.042	0.984117	SLC9A4	intron_variant	0	0.0056	0.274
rs17027258	chr2	102475081	G	A	33.538	0.999524	SLC9A4	intron_variant	0	4.7e-20	0.04
rs10200081	chr2	102475097	C	T	32.214	0.998797	SLC9A4	intron_variant	0	0.0034	-0.013
rs13030642	chr2	102475126	A	C	14.99	0.999721	SLC9A4	intron_variant	0	3.7e-13	-0.041
rs13030675	chr2	102475159	A	C	14.99	0.999721	SLC9A4	intron_variant	0	3.7e-13	-0.041
rs13018263	chr2	102475811	C	T	17.404	0.999786	SLC9A4	intron_variant	0	2.1e-10	-0.034
chr2:102475982:0:0	chr2	102475982	G	!G	36.657	0.999654	-	-	-	1.2e-08	-0.024
rs1468790	chr2	102475982	!C	C	36.675	0.999521	SLC9A4	intron_variant	0	1.4e-08	-0.024
rs1468789	chr2	102476044	T	C	29.844	0.998971	SLC9A4	intron_variant	0	2.3e-19	0.04
rs1468788	chr2	102476054	C	T	36.672	0.999463	SLC9A4	intron_variant	0	1.1e-08	-0.024
rs6543144	chr2	102476116	G	A	33.471	0.998603	SLC9A4	intron_variant	0	0.0045	-0.012
rs35181686	chr2	102476125	G	C	17.409	0.999711	SLC9A4	intron_variant	0	2.2e-10	-0.034
rs201759960	chr2	102477001	G	GC	1.422	0.991108	SLC9A4	intron_variant	0	0.03	0.038
rs11692304	chr2	102478945	A	G	46.779	0.998082	SLC9A4	synonymous_variant	NM_001011552.3:c.363G>A(p.%3D)	0.047	-0.008
rs6543146	chr2	102480236	T	G	45.023	0.999043	SLC9A4	intron_variant	0	0.008	0.011
rs1030026	chr2	102481719	A	C	45.021	0.999369	SLC9A4	intron_variant	0	0.008	0.011
rs1523199	chr2	102481732	A	G	30.081	0.998453	SLC9A4	intron_variant	0	0.002	0.014
chr2:102481896:0:0	chr2	102481896	CTT	!CTT	45.177	0.996418	-	-	-	0.0098	0.011
rs11350402	chr2	102481896	!CT	CT	45.177	0.996398	SLC9A4	intron_variant	0	0.0098	0.011
rs1523198	chr2	102482015	C	T	30.08	0.998646	SLC9A4	intron_variant	0	0.0019	0.014
rs2140316	chr2	102482217	T	A	45.022	0.998813	SLC9A4	intron_variant	0	0.0081	0.011
rs116581033	chr2	102482222	T	C	0.865	0.98106	SLC9A4	intron_variant	0	0.0091	-0.058
chr2:102483292:0	chr2	102483292	T	C	0.011	0.953747	SLC9A4	intron_variant	0	0.015	0.566
chr2:102483837:0:0	chr2	102483837	T	!T	40.246	0.878962	-	-	-	0.049	0.009
rs4851594	chr2	102484553	G	A	48.938	0.999003	SLC9A4	intron_variant	0	0.0063	-0.011
rs6719296	chr2	102484649	A	G	48.933	0.998685	SLC9A4	intron_variant	0	0.006	-0.011
rs74327199	chr2	102485077	G	T	0.38	0.975502	SLC9A4	intron_variant	0	0.046	-0.069
rs747969285	chr2	102486769	A	G	0.673	0.995266	SLC9A4	intron_variant	0	0.00028	0.089
rs10175045	chr2	102486773	T	C	30.112	0.998694	SLC9A4	intron_variant	0	0.0017	0.014
rs10207579	chr2	102486830	T	C	48.909	0.999038	SLC9A4	intron_variant	0	0.0068	-0.011
rs10172588	chr2	102486838	A	G	30.11	0.999527	SLC9A4	intron_variant	0	0.0017	0.014
rs183102794	chr2	102486930	C	T	1.075	0.991543	SLC9A4	intron_variant	0	0.023	0.045
rs146863140,rs55756786	chr2	102487178	GGTGTGTGTGT	!GGTGTGTGTGT	8.041	0.988369	SLC9A4	intron_variant	0	0.0026	-0.023
chr2:102487178:0:0	chr2	102487178	G	!G	42.875	0.99418	-	-	-	0.05	0.008
rs2310303	chr2	102487420	A	G	45.01	0.999426	SLC9A4	intron_variant	0	0.008	0.011
rs737231	chr2	102488041	A	G	48.934	0.999536	SLC9A4	intron_variant	0	0.006	-0.011
rs34385845,rs5833020,rs758169045	chr2	102488548	CTTTT	!CTTTT	26.34	0.866106	SLC9A4	intron_variant	0	1.6e-05	-0.021
chr2:102488548:0:0	chr2	102488548	CTTTTT	!CTTTTT	38.291	0.872908	-	-	-	0.017	0.011
rs2310304	chr2	102488689	A	C	30.129	0.999378	SLC9A4	intron_variant	0	0.0017	0.014
rs4851596	chr2	102489285	A	G	48.94	0.998874	SLC9A4	intron_variant	0	0.0062	-0.011
rs6705272	chr2	102490110	A	C	30.111	0.999603	SLC9A4	intron_variant	0	0.0017	0.014
rs1523200	chr2	102490314	G	A	48.94	0.999544	SLC9A4	intron_variant	0	0.006	-0.011
rs1523201	chr2	102490605	C	T	30.112	0.998839	SLC9A4	intron_variant	0	0.0017	0.014
rs192410761	chr2	102490834	T	G	1.764	0.995391	SLC9A4	intron_variant	0	0.04	0.032
rs184848945	chr2	102491251	T	!T	0.002	0.983301	SLC9A4	intron_variant	0	0.022	-0.828
rs10203707	chr2	102491280	A	C	49.041	0.99841	SLC9A4	intron_variant	0	0.0055	-0.011
rs7567885	chr2	102492393	T	G	30.112	0.998913	SLC9A4	intron_variant	0	0.0017	0.014
rs397985352,rs57849626	chr2	102492799	GT	G	30.112	0.998936	SLC9A4	intron_variant	0	0.0017	0.014
rs4851598	chr2	102493217	T	C	30.112	0.998955	SLC9A4	intron_variant	0	0.0017	0.014
rs112505882	chr2	102493404	A	G	6.288	0.998166	SLC9A4	intron_variant	0	1.6e-08	-0.048
rs1403548	chr2	102493916	C	T	30.079	0.99899	SLC9A4	intron_variant	0	0.0018	0.014
rs12712153	chr2	102495302	C	T	30.079	0.998998	SLC9A4	intron_variant	0	0.0019	0.014
rs11687071	chr2	102495461	G	A	30.078	0.999828	SLC9A4	intron_variant	0	0.0018	0.014
rs7566063	chr2	102496106	C	A	30.076	0.999804	SLC9A4	intron_variant	0	0.0018	0.014
rs7591872	chr2	102496182	G	C	30.079	0.999004	SLC9A4	intron_variant	0	0.0019	0.014
rs7591878	chr2	102496199	G	A	30.079	0.999013	SLC9A4	intron_variant	0	0.0019	0.014
rs777903606	chr2	102496242	T	TATACTC	0.212	0.999228	SLC9A4	intron_variant	0	0.026	0.099
rs148520935	chr2	102496245	G	A	0.266	0.999801	SLC9A4	intron_variant	0	0.011	0.101
rs770264906	chr2	102497221	T	C	0.002	0.986774	SLC9A4	intron_variant	0	0.022	-0.827
rs6543150	chr2	102497524	C	T	30.079	0.999029	SLC9A4	intron_variant	0	0.0019	0.014
rs6543151	chr2	102497582	A	G	30.078	0.99985	SLC9A4	intron_variant	0	0.0018	0.014
rs6543152	chr2	102497584	G	A	30.078	0.99985	SLC9A4	intron_variant	0	0.0018	0.014
rs6543153	chr2	102497744	T	C	30.079	0.999032	SLC9A4	intron_variant	0	0.0019	0.014
rs6543154	chr2	102497875	T	C	30.081	0.999735	SLC9A4	intron_variant	0	0.0019	0.014
rs6543155	chr2	102498436	G	A	30.061	0.999702	SLC9A4	intron_variant	0	0.0016	0.014
rs11324971	chr2	102498630	AG	A	30.079	0.999047	SLC9A4	intron_variant	0	0.0019	0.014
rs7573566	chr2	102498746	T	C	30.079	0.999049	SLC9A4	intron_variant	0	0.0019	0.014
rs11123934	chr2	102499109	G	A	30.079	0.999046	SLC9A4	intron_variant	0	0.0019	0.014
rs111547750,rs61481837	chr2	102499307	T	TAGAC	30.078	0.999896	SLC9A4	intron_variant	0	0.0018	0.014
rs12987295	chr2	102499379	G	A	30.079	0.999061	SLC9A4	intron_variant	0	0.0019	0.014
rs4851012	chr2	102499456	C	T	30.077	0.999892	SLC9A4	intron_variant	0	0.0018	0.014
rs4851599	chr2	102499561	C	T	30.079	0.999065	SLC9A4	intron_variant	0	0.0019	0.014
rs4851013	chr2	102499676	C	T	30.079	0.999066	SLC9A4	intron_variant	0	0.0019	0.014
rs4851600	chr2	102499764	C	G	30.072	0.999269	SLC9A4	intron_variant	0	0.0019	0.014
rs4851601	chr2	102499802	A	G	31.485	0.998097	SLC9A4	intron_variant	0	0.018	0.01
rs4851014	chr2	102499817	C	T	30.079	0.999044	SLC9A4	intron_variant	0	0.0019	0.014
rs4851602	chr2	102499846	G	A	45.014	0.999797	SLC9A4	intron_variant	0	0.008	0.011
rs12995030	chr2	102500007	C	G	30.079	0.999074	SLC9A4	intron_variant	0	0.0019	0.014
rs11682754	chr2	102500636	A	G	30.079	0.999088	SLC9A4	intron_variant	0	0.0019	0.014
rs6728288	chr2	102500809	A	T	30.079	0.999088	SLC9A4	intron_variant	0	0.0019	0.014
rs6741235	chr2	102500824	G	A	30.084	0.999084	SLC9A4	intron_variant	0	0.0019	0.014
rs12712154	chr2	102500870	G	A	48.963	0.999842	SLC9A4	intron_variant	0	0.0064	-0.011
rs11443914,rs398104568	chr2	102500958	!CTTT	CTTT	42.257	0.872885	SLC9A4	intron_variant	0	0.0089	0.012
chr2:102500958:0:0	chr2	102500958	CTT	!CTT	41.491	0.870018	-	-	-	0.01	0.011
rs11443915	chr2	102501044	C	CT	30.082	0.999911	SLC9A4	intron_variant	0	0.0018	0.014
rs56249513	chr2	102501050	T	C	30.082	0.999885	SLC9A4	intron_variant	0	0.0018	0.014
rs6741627	chr2	102501159	G	T	30.076	0.999201	SLC9A4	intron_variant	0	0.0017	0.014
rs6713906	chr2	102501178	C	G	30.075	0.999367	SLC9A4	intron_variant	0	0.0018	0.014
rs113535579	chr2	102501288	A	AT	30.068	0.999736	SLC9A4	intron_variant	0	0.002	0.014
rs35595785	chr2	102501289	A	T	30.068	0.999736	SLC9A4	intron_variant	0	0.002	0.014
rs6543157	chr2	102501368	A	G	30.083	0.999907	SLC9A4	intron_variant	0	0.0018	0.014
rs7591101	chr2	102501451	G	T	30.05	0.999457	SLC9A4	intron_variant	0	0.0019	0.014
rs7568122	chr2	102501530	C	T	30.082	0.99988	SLC9A4	intron_variant	0	0.0018	0.014
rs2075193	chr2	102501568	G	A	30.085	0.999051	SLC9A4	intron_variant	0	0.0019	0.014
rs7593935	chr2	102501669	G	A	30.084	0.999061	SLC9A4	intron_variant	0	0.0019	0.014
rs2075192	chr2	102501769	A	G	30.084	0.999106	SLC9A4	intron_variant	0	0.0019	0.014
rs2075191	chr2	102501840	G	T	30.082	0.999942	SLC9A4	intron_variant	0	0.0018	0.014
rs2072509	chr2	102501878	G	C	30.083	0.999053	SLC9A4	intron_variant	0	0.0019	0.014
rs2072508	chr2	102501883	T	C	30.083	0.99905	SLC9A4	intron_variant	0	0.0019	0.014
rs2075190	chr2	102502100	A	T	30.084	0.999112	SLC9A4	intron_variant	0	0.0019	0.014
rs2075189	chr2	102502230	C	G	30.071	0.998974	SLC9A4	intron_variant	0	0.0019	0.014
rs4851604	chr2	102502422	A	G	48.961	0.999156	SLC9A4	intron_variant	0	0.0065	-0.011
rs11690932	chr2	102502570	G	A	30.084	0.99908	SLC9A4	intron_variant	0	0.0019	0.014
rs749121184	chr2	102502802	T	C	0.088	0.986616	SLC9A4	intron_variant	0	0.026	0.163
rs2075188	chr2	102503773	G	A	30.072	0.99915	SLC9A4	intron_variant	0	0.0017	0.014
rs2075187	chr2	102503852	G	A	30.072	0.999152	SLC9A4	intron_variant	0	0.0017	0.014
rs4851015	chr2	102503897	C	T	30.072	0.999148	SLC9A4	intron_variant	0	0.0017	0.014
rs4851016	chr2	102503941	C	T	30.071	0.99998	SLC9A4	intron_variant	0	0.0016	0.014
rs4851017	chr2	102504310	C	A	30.098	0.999095	SLC9A4	intron_variant	0	0.0015	0.014
rs4851605	chr2	102504409	A	G	30.096	0.999932	SLC9A4	intron_variant	0	0.0015	0.014
rs4851606	chr2	102504430	G	A	30.096	0.999932	SLC9A4	intron_variant	0	0.0015	0.014
rs113131224,rs550190324	chr2	102504945	ACT	A	32.671	0.999121	SLC9A4	intron_variant	0	0.0019	0.014
rs7605606	chr2	102505077	G	A	47.242	0.992605	SLC9A4	intron_variant	0	0.0081	0.011
rs72825956	chr2	102505195	A	G	8.479	0.998268	SLC9A4	intron_variant	0	4.9e-07	-0.037
rs369636879	chr2	102505267	A	G	0.047	0.87965	SLC9A4	missense_variant	NP_001011552.2:p.Ala332Thr	0.0033	0.338
rs62153064	chr2	102506674	C	G	1.544	0.996923	SLC9A4	intron_variant	0	0.013	-0.042
rs566900519	chr2	102507286	G	C	0.055	0.956726	SLC9A4	intron_variant	0	0.046	0.182
rs748371453	chr2	102508744	C	A	0.046	0.985572	SLC9A4	intron_variant	0	0.044	0.197
rs11688802	chr2	102510080	G	A	5.436	0.996395	SLC9A4	intron_variant	0	0.0014	0.029
chr2:102510785:0	chr2	102510785	A	G	0.051	0.984787	SLC9A4	intron_variant	0	0.047	0.189
rs62153112	chr2	102515612	G	A	1.53	0.993047	SLC9A4	intron_variant	0	0.015	-0.041
rs149561140	chr2	102516667	C	A	0.732	0.99067	SLC9A4	intron_variant	0	0.016	-0.059
chr2:102519274:0	chr2	102519274	G	C	0.073	0.850658	SLC9A4	intron_variant	0	0.0076	-0.223
rs746720594	chr2	102519579	A	G	0.002	0.986108	SLC9A4	intron_variant	0	0.022	-0.827
rs145006360	chr2	102521327	C	A	0.032	0.965977	SLC9A4	intron_variant	0	0.046	-0.236
rs756809049	chr2	102523532	G	T	0.068	0.991636	SLC9A4	intron_variant	0	0.0023	-0.242
rs756771061	chr2	102525542	T	C	0.129	0.97766	SLC9A4	intron_variant	0	0.032	-0.123
rs778628573	chr2	102527596	C	T	0.138	0.988458	SLC9A4	intron_variant	0	0.032	-0.119
rs758269682	chr2	102527814	C	CTT	0.138	0.988458	SLC9A4	intron_variant	0	0.032	-0.119
rs62153114	chr2	102527927	C	T	1.613	0.997295	SLC9A4	intron_variant	0	0.03	-0.036
rs769061593	chr2	102528070	T	C	0.117	0.99733	SLC9A4	intron_variant	0	0.015	-0.143
rs545645377	chr2	102530766	G	A	0.193	0.969832	SLC9A4	intron_variant	0	0.03	0.101
rs372728645	chr2	102533845	A	G	0.476	0.972571	SLC9A4	3_prime_UTR_variant	0	0.011	0.078
rs548539147	chr2	102533912	A	G	0.731	0.991028	SLC9A4	3_prime_UTR_variant	0	0.015	-0.059
rs552991722	chr2	102537463	A	G	0.028	0.993115	SLC9A4	downstream_gene_variant	0	0.049	0.242
rs148730614	chr2	102538015	A	G	0.728	0.973249	SLC9A4	downstream_gene_variant	0	0.00088	-0.082
rs773067548	chr2	102540887	A	G	0.266	0.999578	-	intergenic_variant	-	0.011	0.101
rs112883448	chr2	102541034	A	G	4.725	0.997803	-	intergenic_variant	-	0.006	0.026
rs190932664	chr2	102542830	A	T	0.971	0.998398	-	intergenic_variant	-	0.012	0.053
rs761081227	chr2	102544399	G	A	0.043	0.977622	-	intergenic_variant	-	0.0046	0.28
rs115039395	chr2	102545057	G	C	3.836	0.998587	-	intergenic_variant	-	0.013	0.027
rs17824661	chr2	102545568	C	A	2.621	0.998073	-	intergenic_variant	-	0.024	-0.029
rs6146864	chr2	102546431	GATCGAGACCGTCCTGGC	G	1.633	0.996564	-	intergenic_variant	-	0.034	-0.035
rs1811261	chr2	102546554	T	C	1.635	0.997175	-	intergenic_variant	-	0.032	-0.035
rs138134088	chr2	102547825	C	T	1.777	0.996814	-	intergenic_variant	-	0.038	0.033
rs62154661	chr2	102549277	C	T	1.612	0.997666	-	intergenic_variant	-	0.029	-0.036
rs777863898	chr2	102549327	A	T	0.002	0.985188	-	intergenic_variant	-	0.022	-0.827
chr2:102549686:0	chr2	102549686	A	G	0.002	0.93244	-	intergenic_variant	-	0.037	-0.943
rs13008334	chr2	102550572	G	A	7.109	0.996633	-	intergenic_variant	-	0.0026	-0.024
rs56147623	chr2	102553704	A	G	5.374	0.998971	-	intergenic_variant	-	0.0029	0.027
rs748551634	chr2	102555253	A	T	0.002	0.984707	-	intergenic_variant	-	0.022	-0.828
rs147607893	chr2	102555465	A	T	0.014	0.908578	-	intergenic_variant	-	0.047	-0.356
rs116303428	chr2	102556318	T	C	0.779	0.986761	-	intergenic_variant	-	0.039	0.047
rs75397395	chr2	102556741	T	C	2.621	0.997798	-	intergenic_variant	-	0.025	-0.028
rs139492364	chr2	102559146	G	A	0.032	0.968926	-	intergenic_variant	-	0.046	-0.236
rs147624430	chr2	102559580	T	C	0.224	0.992353	-	intergenic_variant	-	0.046	-0.088
rs58757159	chr2	102561574	T	G	4.387	0.997252	-	intergenic_variant	-	0.0028	0.03
rs72825990	chr2	102562489	G	A	9.739	0.996779	-	intergenic_variant	-	2.1e-06	-0.033
rs34431348,rs66495307	chr2	102563794	T	TGA	39.335	0.999659	-	intergenic_variant	-	9.9e-05	-0.016
rs2192756	chr2	102564071	C	A	39.565	0.999625	-	intergenic_variant	-	0.0001	-0.016
rs11681159	chr2	102564405	C	T	40.72	0.999665	-	intergenic_variant	-	0.00027	0.015
rs80085654	chr2	102564653	A	T	40.349	0.999576	-	intergenic_variant	-	0.00044	0.015
rs12994345	chr2	102565319	A	G	6.397	0.996387	-	intergenic_variant	-	0.0008	-0.028
rs115932256	chr2	102565459	A	G	1.299	0.99396	-	intergenic_variant	-	0.037	0.038
rs10186929	chr2	102566228	A	T	39.084	0.999916	-	intergenic_variant	-	3e-05	-0.018
chr2:102566355:0:0	chr2	102566355	!ATT	ATT	39.333	0.975694	-	-	-	0.00027	0.015
rs376262585	chr2	102566355	ATTT	!ATTT	31.462	0.975778	-	intergenic_variant	-	0.0016	0.014
chr2:102566367:0:0	chr2	102566367	!T	T	39.023	0.997958	-	-	-	3e-05	-0.018
rs149758908,rs530523493	chr2	102566367	TA	!TA	38.431	0.996602	-	intergenic_variant	-	4.3e-05	-0.017
rs367705627	chr2	102566843	A	T	14.885	0.814799	-	intergenic_variant	-	0.0089	0.017
rs62154662	chr2	102567433	T	C	38.295	0.987921	-	intergenic_variant	-	3.9e-05	-0.017
rs758031469	chr2	102572875	A	G	0.031	0.98765	-	intergenic_variant	-	0.045	-0.236
rs771214266	chr2	102574552	T	C	0.142	0.999076	-	intergenic_variant	-	0.014	-0.135
rs189985071	chr2	102574624	C	A	0.726	0.993707	-	intergenic_variant	-	0.015	-0.06
rs55982910	chr2	102575124	G	A	40.718	0.999543	-	intergenic_variant	-	0.00026	0.015
rs55956730	chr2	102575358	A	G	40.718	0.999549	-	intergenic_variant	-	0.00026	0.015
rs7608337	chr2	102576115	A	G	41.368	0.998983	-	intergenic_variant	-	3.1e-05	0.017
rs201523399,rs375480739	chr2	102576302	ATTATT	A	0.433	0.9772	-	intergenic_variant	-	0.0019	0.098
rs149512010	chr2	102576304	T	TATTTTAATTATTTAA	40.562	0.997783	-	intergenic_variant	-	0.00027	0.015
rs201852858	chr2	102576591	CT	C	0.265	0.998714	-	intergenic_variant	-	0.0099	0.102
rs9973655	chr2	102576699	T	C	41.195	0.999506	-	intergenic_variant	-	3.4e-05	0.017
rs9973883	chr2	102576905	A	T	41.194	0.999586	-	intergenic_variant	-	3.6e-05	0.017
rs141041436,rs367763967	chr2	102577837	C	CTGTT	38.485	0.999792	-	intergenic_variant	-	4.1e-05	-0.017
rs74263644	chr2	102578099	G	A	21.858	0.998412	-	intergenic_variant	-	6.2e-05	0.02
rs186017523	chr2	102579459	C	A	0.726	0.993731	-	intergenic_variant	-	0.015	-0.06
rs13402123	chr2	102579706	T	C	0.826	0.996967	-	intergenic_variant	-	0.014	0.056
rs11695255	chr2	102581380	A	G	40.719	0.999624	-	intergenic_variant	-	0.00025	0.015
rs181291283	chr2	102581590	T	A	1.887	0.985087	-	intergenic_variant	-	0.00067	-0.051
rs7604866	chr2	102582613	A	T	41.196	0.99963	-	intergenic_variant	-	3.4e-05	0.017
rs11695876	chr2	102583890	A	T	40.949	0.999672	-	intergenic_variant	-	0.00024	0.015
rs559638180	chr2	102583983	C	T	0.684	0.973274	-	intergenic_variant	-	0.0019	-0.079
rs72825993	chr2	102584170	A	G	6.228	0.999016	-	intergenic_variant	-	1.2e-08	-0.048
chr2:102584193:0:0	chr2	102584193	!GT	GT	41.482	0.998969	-	-	-	4.3e-05	0.017
rs61005426	chr2	102584193	G	!G	41.481	0.999009	-	intergenic_variant	-	4.3e-05	0.017
rs149582154	chr2	102584465	T	C	1.763	0.985775	-	intergenic_variant	-	0.00011	-0.061
rs775402373	chr2	102584476	T	C	0.046	0.997721	-	intergenic_variant	-	0.0058	0.264
rs12712161	chr2	102584846	T	G	37.931	0.999713	-	intergenic_variant	-	3.8e-05	-0.017
rs66817110	chr2	102585399	T	C	5.211	0.996134	-	intergenic_variant	-	0.0001	-0.036
rs57735368	chr2	102585557	G	A	6.397	0.999592	-	intergenic_variant	-	0.048	0.016
rs554148293	chr2	102586538	G	C	0.543	0.988732	-	intergenic_variant	-	0.028	0.061
rs78207281	chr2	102586599	G	T	0.477	0.999291	-	intergenic_variant	-	0.00062	0.102
rs7603628	chr2	102586839	T	C	6.003	0.999679	-	intergenic_variant	-	0.03	0.019
rs7603632	chr2	102586849	T	C	6.003	0.99968	-	intergenic_variant	-	0.03	0.019
rs17825149	chr2	102587344	A	G	42.045	0.99976	-	intergenic_variant	-	0.0027	0.012
rs56661848	chr2	102587679	T	C	42.046	0.999762	-	intergenic_variant	-	0.0027	0.012
rs7560368	chr2	102587945	A	G	48.674	0.999782	-	intergenic_variant	-	8.2e-05	0.016
rs7588111	chr2	102588270	A	C	48.278	0.999749	-	intergenic_variant	-	6.3e-05	0.016
rs17027517	chr2	102588716	G	A	48.675	0.999773	-	intergenic_variant	-	8.3e-05	0.016
rs7594744	chr2	102589609	T	C	48.281	0.999828	-	intergenic_variant	-	6.4e-05	0.016
rs9308859	chr2	102591347	C	T	36.779	0.999888	-	intergenic_variant	-	0.00027	-0.015
rs9308860	chr2	102591500	G	C	20.097	0.998449	-	intergenic_variant	-	4.8e-08	-0.028
rs146675494,rs68038399	chr2	102591692	G	GTTTC	36.769	0.999534	-	intergenic_variant	-	0.00021	-0.016
rs7602767	chr2	102592081	A	C	48.282	0.99995	-	intergenic_variant	-	6.4e-05	0.016
rs537261931	chr2	102592202	A	G	0.543	0.989041	-	intergenic_variant	-	0.028	0.061
rs191766374	chr2	102592273	G	A	0.106	0.983119	-	intergenic_variant	-	0.017	-0.146
rs1861228	chr2	102592486	T	C	36.779	0.999923	-	intergenic_variant	-	0.00026	-0.015
rs10209131	chr2	102593137	T	C	36.777	0.99993	-	intergenic_variant	-	0.00027	-0.015
rs201599379	chr2	102593273	AT	A	1.395	0.997548	-	intergenic_variant	-	0.0027	0.051
rs200128638	chr2	102593540	T	TAAC	4.797	0.99401	-	intergenic_variant	-	0.0079	0.025
rs7573372	chr2	102593671	G	T	48.676	0.999905	-	intergenic_variant	-	7.8e-05	0.016
rs7573475	chr2	102593762	C	T	48.674	0.99998	-	intergenic_variant	-	8.4e-05	0.016
rs60779785	chr2	102593907	T	TG	48.619	0.999511	-	intergenic_variant	-	8.9e-05	0.016
rs7582956	chr2	102593964	A	G	48.674	0.999977	-	intergenic_variant	-	8.4e-05	0.016
rs12471422	chr2	102593978	A	G	48.674	0.999984	-	intergenic_variant	-	8.3e-05	0.016
rs7557352	chr2	102593996	A	C	48.674	0.999956	-	intergenic_variant	-	8.3e-05	0.016
rs2310313	chr2	102594085	A	G	36.78	0.999969	-	intergenic_variant	-	0.00028	-0.015
rs773640965	chr2	102594900	T	C	0.343	0.985277	-	intergenic_variant	-	0.026	-0.077
rs17027547	chr2	102594983	T	G	48.673	0.999969	-	intergenic_variant	-	8.4e-05	0.016
rs56290409	chr2	102595051	A	T	48.673	0.999982	-	intergenic_variant	-	8.4e-05	0.016
rs55896286	chr2	102595060	G	C	42.276	0.999963	-	intergenic_variant	-	0.0027	0.012
rs17027550	chr2	102595317	C	T	6.395	0.999511	-	intergenic_variant	-	0.049	0.016
rs2192667	chr2	102595737	A	G	42.275	0.999951	-	intergenic_variant	-	0.0028	0.012
rs6543162	chr2	102595949	G	C	6.397	0.999929	-	intergenic_variant	-	0.049	0.016
rs6543163	chr2	102596216	C	A	48.673	0.99998	-	intergenic_variant	-	8.4e-05	0.016
rs11400644,rs397781682	chr2	102596256	CTT	!CTT	42.498	0.97132	-	intergenic_variant	-	0.0003	0.015
chr2:102596256:0:0	chr2	102596256	!CT	CT	42.823	0.970746	-	-	-	0.00048	0.015
rs6543164	chr2	102596541	C	T	48.657	0.99982	-	intergenic_variant	-	8e-05	0.016
rs6543165	chr2	102596545	C	T	48.657	0.999813	-	intergenic_variant	-	8e-05	0.016
rs7593772	chr2	102596591	A	G	6.004	0.999894	-	intergenic_variant	-	0.03	0.019
rs957404	chr2	102596999	T	C	42.275	0.99993	-	intergenic_variant	-	0.0028	0.012
rs17825681	chr2	102597422	T	C	48.28	0.99997	-	intergenic_variant	-	6.3e-05	0.016
rs17027571	chr2	102598031	A	G	48.673	0.999977	-	intergenic_variant	-	8.4e-05	0.016
rs58664169	chr2	102598936	G	A	42.276	0.999975	-	intergenic_variant	-	0.0028	0.012
rs11673795	chr2	102599476	T	C	42.277	0.999976	-	intergenic_variant	-	0.0028	0.012
rs11679512	chr2	102599504	G	A	48.676	0.999972	-	intergenic_variant	-	8.3e-05	0.016
rs11685729	chr2	102599619	A	G	42.045	0.999888	-	intergenic_variant	-	0.0027	0.012
rs6725806	chr2	102599713	T	G	23.822	0.998703	-	intergenic_variant	-	0.00034	-0.017
rs2192666	chr2	102600072	C	T	42.279	0.999967	-	intergenic_variant	-	0.0028	0.012
rs76829705	chr2	102600100	G	T	0.476	0.999915	-	intergenic_variant	-	0.00061	0.102
chr2:102600112:0	chr2	102600112	C	T	0.043	0.987598	-	intergenic_variant	-	0.027	0.231
rs2192665	chr2	102600119	C	G	48.667	0.999868	-	intergenic_variant	-	8.6e-05	0.016
rs150519224	chr2	102600128	A	G	0.14	0.986533	-	intergenic_variant	-	0.035	-0.115
rs17774619	chr2	102600317	T	C	2.718	0.9974	-	intergenic_variant	-	0.027	-0.028
rs7573974	chr2	102600361	G	A	6.397	0.999923	-	intergenic_variant	-	0.048	0.017
rs62154727	chr2	102601054	G	T	42.048	0.999951	-	intergenic_variant	-	0.0028	0.012
rs78123548	chr2	102602406	T	A	8.465	0.997429	-	intergenic_variant	-	7.7e-07	-0.036
rs79026126	chr2	102602591	G	A	2.831	0.997187	-	intergenic_variant	-	0.041	-0.025
rs873625	chr2	102602754	G	A	42.754	0.99993	-	intergenic_variant	-	0.00053	0.014
rs57590113	chr2	102603927	C	CA	42.523	0.999923	-	intergenic_variant	-	0.00053	0.014
rs398060415,rs77530113	chr2	102604778	A	ACT	42.753	0.999926	-	intergenic_variant	-	0.00053	0.014
rs185154549	chr2	102604867	A	G	0.562	0.999735	-	intergenic_variant	-	0.019	0.065
rs759338	chr2	102605473	A	G	42.524	0.99985	-	intergenic_variant	-	0.00053	0.014
rs741257	chr2	102605752	C	T	48.674	0.99989	-	intergenic_variant	-	8.4e-05	0.016
rs151312446	chr2	102607057	T	C	3.736	0.996923	-	intergenic_variant	-	0.016	0.026
rs57303559	chr2	102607147	G	A	48.675	0.999916	-	intergenic_variant	-	8.3e-05	0.016
rs6719553	chr2	102608105	T	C	48.28	0.999924	-	intergenic_variant	-	6.2e-05	0.016
rs6543166	chr2	102608750	C	T	48.28	0.999922	-	intergenic_variant	-	6.2e-05	0.016
rs749190818	chr2	102608949	A	C	0.037	0.967499	-	intergenic_variant	-	0.03	-0.243
rs149759653	chr2	102610427	G	A	0.439	0.998132	-	intergenic_variant	-	0.024	0.072
rs56180168	chr2	102612402	A	C	42.737	0.999817	-	intergenic_variant	-	0.00047	0.014
rs6543167	chr2	102612828	G	T	48.674	0.999931	-	intergenic_variant	-	8e-05	0.016
rs75723735	chr2	102613511	C	T	0.473	0.999709	-	intergenic_variant	-	0.00048	0.104
rs3079222,rs35707343,rs5833029	chr2	102614104	A	!A	48.266	0.999843	-	intergenic_variant	-	6e-05	0.016
chr2:102614104:0:0	chr2	102614104	!AATGG	AATGG	48.291	0.999843	-	-	-	6.1e-05	0.016
rs13011360	chr2	102614929	T	C	6.239	0.996339	SLC9A2	upstream_gene_variant	0	0.00083	-0.028
rs17027623	chr2	102616123	A	T	1.608	0.999006	SLC9A2	upstream_gene_variant	0	0.029	-0.036
rs2058612	chr2	102616171	T	C	48.275	0.999926	SLC9A2	upstream_gene_variant	0	5.6e-05	0.017
rs17027626	chr2	102616534	C	T	48.67	0.999871	SLC9A2	upstream_gene_variant	0	7.5e-05	0.016
rs56264704	chr2	102617128	C	T	42.73	0.999719	SLC9A2	upstream_gene_variant	0	0.00047	0.014
rs543979555	chr2	102617202	G	A	0.395	0.968119	SLC9A2	upstream_gene_variant	0	0.037	0.069
rs34332478,rs397691864,rs397729354	chr2	102617392	CT	C	42.77	0.999657	SLC9A2	upstream_gene_variant	0	0.00047	0.014
rs2110637	chr2	102618261	G	A	48.67	0.999857	SLC9A2	upstream_gene_variant	0	7.7e-05	0.016
rs367569482	chr2	102618366	GA	!GA	47.052	0.974849	SLC9A2	upstream_gene_variant	0	4.5e-05	0.017
chr2:102618366:0:3	chr2	102618366	GAAAA	!GAAAA	7.135	0.888606	SLC9A2	upstream_gene_variant	0	6e-05	-0.034
rs76031870	chr2	102619163	A	C	2.818	0.996582	SLC9A2	upstream_gene_variant	0	0.048	-0.024
rs7598839	chr2	102619188	C	G	48.271	0.999679	SLC9A2	upstream_gene_variant	0	5.3e-05	0.017
rs2012454	chr2	102621172	C	T	42.517	0.999826	SLC9A2	intron_variant	0	0.00049	0.014
rs768118079	chr2	102621352	GAAAAA	!GAAAAA	28.265	0.852755	SLC9A2	intron_variant	0	0.0033	0.015
chr2:102621352:0:0	chr2	102621352	!GAA	GAA	38.617	0.837929	-	-	-	0.0045	0.013
rs2215942	chr2	102621571	C	T	42.747	0.99981	SLC9A2	intron_variant	0	0.0005	0.014
rs2192664	chr2	102621709	A	G	48.274	0.999778	SLC9A2	intron_variant	0	5.9e-05	0.016
chr2:102622343:0	chr2	102622343	G	T	0.028	0.992628	SLC9A2	intron_variant	0	0.049	0.244
rs1008397	chr2	102623529	A	G	42.749	0.999745	SLC9A2	intron_variant	0	0.00051	0.014
rs4499446	chr2	102625481	C	G	42.746	0.999644	SLC9A2	intron_variant	0	0.0011	-0.014
rs11886134	chr2	102626371	G	T	42.743	0.999741	SLC9A2	intron_variant	0	0.0011	-0.013
rs143317189,rs573623611	chr2	102627148	C	CAACAAT	42.222	0.999373	SLC9A2	intron_variant	0	0.0015	-0.013
rs2310315	chr2	102629705	A	T	42.739	0.999946	SLC9A2	intron_variant	0	0.0011	-0.014
rs76605545	chr2	102631299	C	T	5.633	0.997915	SLC9A2	intron_variant	0	0.0067	0.024
rs2215946	chr2	102631452	A	G	42.74	0.99991	SLC9A2	intron_variant	0	0.0011	-0.014
rs145952269	chr2	102631927	A	T	3.522	0.988544	SLC9A2	intron_variant	0	0.00065	-0.038
rs746792969	chr2	102631987	G	A	0.114	0.956271	SLC9A2	intron_variant	0	0.027	0.141
chr2:102631995:0:0	chr2	102631995	!GATATATATATATATATATATATATAT	GATATATATATATATATATATATATAT	38.766	0.872719	-	-	-	0.0047	-0.013
rs70946696,rs775957661	chr2	102631995	GATATATATAT	!GATATATATAT	34.777	0.872679	SLC9A2	intron_variant	0	0.0065	-0.012
chr2:102632013:0	chr2	102632013	G	T	49.107	0.802731	SLC9A2	intron_variant	0	0.037	-0.01
chr2:102632015:0	chr2	102632015	G	T	5.519	0.859074	SLC9A2	intron_variant	0	0.00011	-0.037
rs11123940	chr2	102632061	C	T	42.945	0.828543	SLC9A2	intron_variant	0	0.00031	0.016
rs12613604	chr2	102632127	C	T	30.293	0.870645	SLC9A2	intron_variant	0	0.016	-0.011
chr2:102632152:0	chr2	102632152	ATATGTATG	A	2.881	0.863404	SLC9A2	intron_variant	0	0.0014	-0.042
rs2041734	chr2	102634790	C	G	42.134	0.999946	SLC9A2	intron_variant	0	0.0003	-0.015
rs2215945	chr2	102635232	C	T	42.13	0.999947	SLC9A2	intron_variant	0	0.00029	-0.015
rs17775170	chr2	102635468	A	G	23.239	0.998773	SLC9A2	intron_variant	0	0.0007	0.016
[truncated: 89 more rows]
